# Supplementary material for: Esrrb Is a Pivotal Target of the Gsk3/Tcf3 Axis Regulating Embryonic Stem Cell Self-Renewal
Source: Cell Stem Cell. 2012 Oct 5;11(4):491–504. doi: 10.1016/j.stem.2012.06.008 (PMC3465555; doi:10.1016/j.stem.2012.06.008)
Supplement: Document S2. Table S5 [file mmc2.xlsx]

## Sheet: all peaks
Table S5. Lists of Genes Analyzed in Figures 1, 4, S1, and S4
Genes bound by Esrrb (GSE 11431)		Genes bound by Sox2 ((GSE11724)		Genes bound by Nanog (GSE11724)		Genes bound by Oct3/4 (GSE11724)		Genes bound by Tcf3 (GSE11724)		Gene bound by Nanog, Oct3/4 and Tcf3 (Interesection in Figure 2B)			Genes upregulated in Tcf3 null ES cells. (data from Yi et al. 2011)		Genes upregulated after Tcf3 knockdown (data from Cole et al. 2008)		Genes bound by Nanog, Oct3/4 and Tcf3, and upregulated upon Tcf3 inactivation (see Figure 1C)
0610007C21RIK		0610007P08RIK		0610007P08RIK		0610007P08RIK		0610040J01RIK		0610040J01RIK			1110021L09RIK		0610009B22RIK		please note: the genes in bold are connected to sites co-occupied by Nanog, Oct3/4, Sox2 and Tcf3
0610007P08RIK		0610012H03RIK		0610012H03RIK		0610012H03RIK		1110002N22RIK		1110002N22RIK			1110059E24RIK		0610010D24RIK		1700019D03RIK
0610008F07RIK		0610040J01RIK		0610040J01RIK		0610037P05RIK		1110003E01RIK		1110003E01RIK			1700013H16RIK		0610010E21RIK		2410137M14RIK
0610009B22RIK		100043580		100043580		0610040J01RIK		1110007C09RIK		1110012J17RIK			1700019D03RIK		0610010K14RIK		ACP6
0610009O20RIK		1110002B05RIK		1110002N22RIK		100043580		1110012J17RIK		1110021L09RIK			1700019N12RIK		0610038D11RIK		AOAH
0610010O12RIK		1110002N22RIK		1110003E01RIK		1110002B05RIK		1110021L09RIK		1110032A13RIK			1700029P11RIK		0710005I19RIK		BCAT1
0610011F06RIK		1110003E01RIK		1110007L15RIK		1110002N22RIK		1110032A13RIK		1110034G24RIK			1700042O10RIK		1110001A16RIK		BLNK
0610011L14RIK		1110007A13RIK		1110012J17RIK		1110003E01RIK		1110034G24RIK		1110037F02RIK			1700061G19RIK		1110001D15RIK		CCBL2
0610012G03RIK		1110007C09RIK		1110018J18RIK		1110004E09RIK		1110037F02RIK		1110067D22RIK			2210010C17RIK		1110002N22RIK		COBL
0610012H03RIK		1110012J17RIK		1110021L09RIK		1110007A13RIK		1110067D22RIK		1300003B13RIK			2210409E12RIK		1110004B13RIK		DAPP1
0610040J01RIK		1110020A21RIK		1110032A13RIK		1110007C09RIK		1190007I07RIK		1300010F03RIK			2410076I21RIK		1110006O17RIK		DCBLD1
100043580		1110020P15RIK		1110034B05RIK		1110007L15RIK		1300002K09RIK		1500009L16RIK			2410137M14RIK		1110008L16RIK		DDC
1100001E04RIK		1110021L09RIK		1110034G24RIK		1110012J17RIK		1300003B13RIK		1600021P15RIK			2610036A22RIK		1110019J04RIK		DDX58
1110002B05RIK		1110032A13RIK		1110037F02RIK		1110020P15RIK		1300010F03RIK		1700001O22RIK			2900062L11RIK		1110034G24RIK		DLGAP3
1110002N22RIK		1110034B05RIK		1110049B09RIK		1110021J02RIK		1500009L16RIK		1700003H04RIK			37135		1110059E24RIK		DPYS
1110003E01RIK		1110034G24RIK		1110051M20RIK		1110021L09RIK		1600021P15RIK		1700003M02RIK			4930444M15RIK		1110065M07		DUSP27
1110004E09RIK		1110037F02RIK		1110058L19RIK		1110032A13RIK		1700001O22RIK		1700007B14RIK			4930502E18RIK		1190002J23RIK		EFHC2
1110006O24RIK		1110038F14RIK		1110059E24RIK		1110034B05RIK		1700003H04RIK		1700008A04RIK			4930591A17RIK		1190003J15RIK		EPB4.1L4A
1110007C09RIK		1110058L19RIK		1110067D22RIK		1110034G24RIK		1700003M02RIK		1700008O03RIK			4932425I24RIK		1190005I06RIK		ESRRB
1110008F13RIK		1110059E24RIK		1190002A17RIK		1110037F02RIK		1700007B14RIK		1700009P17RIK			5330411J11RIK		1200003M09RIK		ETV4
1110008J03RIK		1110067D22RIK		1190002H23RIK		1110038F14RIK		1700008A04RIK		1700010I14RIK			5730590G19RIK		1200011O22RIK		FUT9
1110008L16RIK		1190002H23RIK		1190003J15RIK		1110049B09RIK		1700008O03RIK		1700011F14RIK			6330407J23RIK		1200015N20RIK		GLI2
1110012J17RIK		1190003J15RIK		1190005I06RIK		1110059M19RIK		1700009P17RIK		1700011H14RIK			9030617O03RIK		1300003B13RIK		GPA33
1110014N23RIK		1190005I06RIK		1200009O22RIK		1110067D22RIK		1700010I14RIK		1700011I03RIK			9330159F19RIK		1300017J02RIK		GRSF1
1110017D15RIK		1200009O22RIK		1200016B10RIK		1190003J15RIK		1700011F14RIK		1700012A16RIK			A2M		1500010J02RIK		GSTA3
1110018G07RIK		1200014M14RIK		1300003B13RIK		1200009O22RIK		1700011H14RIK		1700016D06RIK			A930013B10RIK		1500041N16RIK		JAM2
1110018H23RIK		1200016B10RIK		1300010F03RIK		1200016B10RIK		1700011I03RIK		1700016H13RIK			AA414768		1600029O15RIK		KLF15
1110018J18RIK		1300002K09RIK		1300014I06RIK		1300001I01RIK		1700012A16RIK		1700017B05RIK			AARD		1700001L05RIK		KLF2
1110020A21RIK		1300003B13RIK		1500001M20RIK		1300002K09RIK		1700016D06RIK		1700019D03RIK			AASS		1700006H03RIK		LIFR
1110020G09RIK		1300010F03RIK		1500009L16RIK		1300003B13RIK		1700016H13RIK		1700019O17RIK			ABCB1A		1700012H05RIK		LRRC2
1110020P15RIK		1300014I06RIK		1500031L02RIK		1300010F03RIK		1700017B05RIK		1700020O03RIK			ABCC5		1700019D03RIK		LRRC34
1110021J02RIK		1500001M20RIK		1600021P15RIK		1300014I06RIK		1700019D03RIK		1700021F05RIK			AC101875.1		1700019H03RIK		MANBA
1110021L09RIK		1500009L16RIK		1700001K19RIK		1300018I05RIK		1700019O17RIK		1700024P04RIK			AC121784.1		1700019N12RIK		MAPT
1110028C15RIK		1500031L02RIK		1700001O22RIK		1500001M20RIK		1700020N01RIK		1700025G04RIK			AC152063.3		1700021C14RIK		MCF2
1110032A13RIK		1520402A15RIK		1700001P01RIK		1500009L16RIK		1700020O03RIK		1700026D08RIK			AC154449.2		1700023D19RIK		MORC1
1110034B05RIK		1600014C10RIK		1700003H04RIK		1500010J02RIK		1700021F05RIK		1700029J11RIK			ACAA2		1700024G13RIK		MYO1F
1110034G24RIK		1700001C19RIK		1700003M02RIK		1500031L02RIK		1700023I07RIK		1700052N19RIK			ACAP1		1700027L20RIK		MYST4
1110036O03RIK		1700001K19RIK		1700007B14RIK		1500035H01RIK		1700024G13RIK		1700054K19RIK			ACCSL		1700029G01RIK		NANOG
1110038B12RIK		1700001O22RIK		1700007G11RIK		1600014C10RIK		1700024P04RIK		1700067P10RIK			ACP6		1700030C10RIK		NR0B1
1110038D17RIK		1700001P01RIK		1700008A04RIK		1600021P15RIK		1700025G04RIK		1700072E05RIK			ADAM23		1700034H14RIK		PDCL2
1110038F14RIK		1700003H04RIK		1700008J07RIK		1700001C19RIK		1700026D08RIK		1700080O16RIK			ADAP1		1700049L16RIK		PLEKHG1
1110051M20RIK		1700007B14RIK		1700008O03RIK		1700001K19RIK		1700029J11RIK		1700094C09RIK			ADHFE1		1700054N08RIK		SERBP1
1110054O05RIK		1700007E06RIK		1700009P17RIK		1700001O22RIK		1700052N19RIK		1700096K18RIK			ADPRH		1700061G19RIK		SMARCAD1
1110058L19RIK		1700007G11RIK		1700010I14RIK		1700003H04RIK		1700054K19RIK		1700106N22RIK			AES		1700063H04RIK		SPATS1
1110059E24RIK		1700007K13RIK		1700011F14RIK		1700003M02RIK		1700066M21RIK		1700108F19RIK			AF357355		1700066C05RIK		SPIC
1110067D22RIK		1700008A04RIK		1700011H14RIK		1700007B14RIK		1700067P10RIK		1700109H08RIK			AFF1		1700067C01RIK		TCFCP2L1
1190002A17RIK		1700008O03RIK		1700011I03RIK		1700007G11RIK		1700072E05RIK		1700112E06RIK			AGTPBP1		1700084J12RIK		TMEM40
1190002H23RIK		1700009P17RIK		1700012A03RIK		1700007K13RIK		1700080O16RIK		1700113O17RIK			AI467606		1810009A15RIK		TRH
1190002N15RIK		1700010I14RIK		1700012A16RIK		1700008A04RIK		1700094C09RIK		1810012P15RIK			AIRE		1810014B01RIK		TUBB2B
1190003J15RIK		1700011F14RIK		1700012B07RIK		1700008J07RIK		1700096K18RIK		1810013L24RIK			AK4		1810015A11RIK		VEGFC
1190005F20RIK		1700011H14RIK		1700016C15RIK		1700008O03RIK		1700106N22RIK		1810055G02RIK			AK7		1810022K09RIK		ZFP57
1190005I06RIK		1700011I03RIK		1700016D06RIK		1700009P17RIK		1700108F19RIK		1810063B07RIK			AKR1B8		1810054D07RIK
1190007I07RIK		1700011L22RIK		1700016H13RIK		1700010I14RIK		1700109H08RIK		2010106G01RIK			AL669967.1		2010001H14RIK
1200009I06RIK		1700012A03RIK		1700017B05RIK		1700011F14RIK		1700112E06RIK		2010110P09RIK			ALPL		2010003O02RIK
1200009O22RIK		1700012A16RIK		1700018F24RIK		1700011H14RIK		1700113H08RIK		2010111I01RIK			AMPD3		2010003O18RIK
1200011I18RIK		1700012B07RIK		1700019D03RIK		1700011I03RIK		1700113O17RIK		2010305A19RIK			ANGPTL4		2010004A03RIK
1200014M14RIK		1700012B15RIK		1700019G17RIK		1700011L22RIK		1810012P15RIK		2200001I15RIK			ANKRD33B		2010107E04RIK
1200016B10RIK		1700012D14RIK		1700019O17RIK		1700012A03RIK		1810013D10RIK		2200002K05RIK			AOAH		2010109N14RIK
1300001I01RIK		1700012L04RIK		1700020N01RIK		1700012A16RIK		1810013L24RIK		2210010C04RIK			AP1S2		2010204K13RIK
1300002K09RIK		1700013G24RIK		1700020O03RIK		1700012B07RIK		1810055G02RIK		2210010C17RIK			APLP1		2010208K18RIK
1300010F03RIK		1700016C15RIK		1700021C14RIK		1700012B15RIK		1810058I24RIK		2210409E12RIK			APOC1		2010305A19RIK
1300014I06RIK		1700016D06RIK		1700021F05RIK		1700013G24RIK		1810063B07RIK		2310003L22RIK			APOM		2010309E21RIK
1300017J02RIK		1700016H13RIK		1700022A21RIK		1700016C15RIK		2010106G01RIK		2310007H09RIK			ARHGAP30		2010315L10RIK
1300018I05RIK		1700017B05RIK		1700022C21RIK		1700016D06RIK		2010110P09RIK		2310030N02RIK			AS3MT		2200001I15RIK
1500001M20RIK		1700018L24RIK		1700023D19RIK		1700016H13RIK		2010111I01RIK		2310044G17RIK			ATP12A		2210010B09RIK
1500002O20RIK		1700019D03RIK		1700024G13RIK		1700017B05RIK		2010305A19RIK		2310061N02RIK			AV320801		2210011C24RIK
1500009L16RIK		1700019N19RIK		1700024P04RIK		1700018B24RIK		2200001I15RIK		2310079N02RIK			BBS2		2210023G05RIK
1500010J02RIK		1700019O17RIK		1700024P16RIK		1700019D03RIK		2200002K05RIK		2410066E13RIK			BC021614		2210409B22RIK
1500011H22RIK		1700020N01RIK		1700025E21RIK		1700019E19RIK		2210010C04RIK		2410129H14RIK			BC032203		2310002J15RIK
1500031L02RIK		1700020O03RIK		1700025G04RIK		1700019O17RIK		2210010C17RIK		2410137M14RIK			BCAT1		2310008H09RIK
1500032L24RIK		1700021C14RIK		1700025K23RIK		1700020L24RIK		2210409E12RIK		2510009E07RIK			BDH2		2310016E02RIK
1520402A15RIK		1700021F05RIK		1700026D08RIK		1700020O03RIK		2310003L22RIK		2610002I17RIK			BLNK		2310022K01RIK
1600002H07RIK		1700022C21RIK		1700026D11RIK		1700021C14RIK		2310007H09RIK		2610019F03RIK			C030039L03RIK		2310024J23
1600014C10RIK		1700023D19RIK		1700027A23RIK		1700021F05RIK		2310030N02RIK		2610021K21RIK			CAAA01128729.1.15794.1		2310033E01RIK
1600021P15RIK		1700024G13RIK		1700029H14RIK		1700022A21RIK		2310044G17RIK		2610028A01RIK			CABP1		2310043J07RIK
1600027N09RIK		1700024P04RIK		1700029J07RIK		1700022C21RIK		2310061N02RIK		2610034M16RIK			CABP4		2310046K01RIK
1600029D21RIK		1700025G04RIK		1700029J11RIK		1700022P22RIK		2310079N02RIK		2610203C22RIK			CAMK1D		2310047K21RIK
1700001C02RIK		1700025K23RIK		1700029M20RIK		1700023D19RIK		2410066E13RIK		2610301B20RIK			CCBL2		2310057D15RIK
1700001C19RIK		1700026D08RIK		1700030F18RIK		1700024P04RIK		2410129H14RIK		2610301F02RIK			CD68		2310057J16RIK
1700001K19RIK		1700028P14RIK		1700030J22RIK		1700025G04RIK		2410137M14RIK		2610528E23RIK			CDX1		2310061C15RIK
1700001L05RIK		1700029J11RIK		1700034H15RIK		1700026D08RIK		2510009E07RIK		2610528J11RIK			CDYL2		2310061F22RIK
1700001O22RIK		1700029M20RIK		1700042B14RIK		1700028P14RIK		2610002I17RIK		2700049A03RIK			CEACAM2		2400006H24RIK
1700003E16RIK		1700030F18RIK		1700047M11RIK		1700029J11RIK		2610019F03RIK		2700050L05RIK			CEACAM20		2410002O22RIK
1700003H04RIK		1700030J22RIK		1700052N19RIK		1700029M20RIK		2610021K21RIK		2700060E02RIK			CHRNA9		2410003J06RIK
1700006E09RIK		1700034H15RIK		1700054K19RIK		1700030J22RIK		2610028A01RIK		2810008D09RIK			CIDEA		2410004A20RIK
1700007E06RIK		1700037H04RIK		1700061G19RIK		1700034H15RIK		2610029I01RIK		2810021B07RIK			CISD3		2410004F06RIK
1700007G11RIK		1700052N19RIK		1700067P10RIK		1700037H04RIK		2610034M16RIK		2810407C02RIK			CLCA4		2410007B07RIK
1700007K13RIK		1700054K19RIK		1700072E05RIK		1700047M11RIK		2610203C22RIK		2810410L24RIK			CLCNKB		2410012M07RIK
1700008A04RIK		1700061G19RIK		1700080O16RIK		1700052N19RIK		2610301B20RIK		2900041M22RIK			CLSTN3		2410015B03RIK
1700008J07RIK		1700065I17RIK		1700081L11RIK		1700054K19RIK		2610301F02RIK		2900052N01RIK			CMKLR1		2410017P09RIK
1700008O03RIK		1700066M21RIK		1700084C01RIK		1700061G19RIK		2610528E23RIK		3110003A17RIK			CNNM2		2410018C20RIK
1700009J07RIK		1700067P10RIK		1700090G07RIK		1700065I17RIK		2610528J11RIK		3110043O21RIK			CNPY1		2410018M08RIK
1700009N14RIK		1700072E05RIK		1700094C09RIK		1700066M21RIK		2700049A03RIK		3930402G23RIK			CNTNAP2		2410075D05RIK
1700009P17RIK		1700080O16RIK		1700096J18RIK		1700067K01RIK		2700050L05RIK		4631416L12RIK			COBL		2410076I21RIK
1700010M22RIK		1700081L11RIK		1700096K18RIK		1700067P10RIK		2700060E02RIK		4831426I19RIK			COX7B2		2410078J06RIK
1700011E24RIK		1700084C01RIK		1700101E01RIK		1700072E05RIK		2810008D09RIK		4833442J19RIK			CPT1A		2410081M15RIK
1700011F14RIK		1700090G07RIK		1700106N22RIK		1700080O16RIK		2810021B07RIK		4921501E09RIK			CSAD		2410116G06RIK
1700011I03RIK		1700094C09RIK		1700108F19RIK		1700084C01RIK		2810407C02RIK		4921521F21RIK			CTSH		2410124H12RIK
1700012A03RIK		1700096J18RIK		1700108M19RIK		1700086O06RIK		2810410L24RIK		4921523A10RIK			CUBN		2410127E16RIK
1700012A16RIK		1700096K18RIK		1700109F18RIK		1700090G07RIK		2810432D09RIK		4921524J17RIK			D14ERTD668E		2410137M14RIK
1700012B07RIK		1700102P08RIK		1700109H08RIK		1700094C09RIK		2900011O08RIK		4921530L21RIK			D1PAS1		2410141K09RIK
1700012B09RIK		1700106N22RIK		1700112E06RIK		1700096J18RIK		2900041M22RIK		4922505G16RIK			D6MM5E		2410146L05RIK
1700012B15RIK		1700108F19RIK		1700113H08RIK		1700096K18RIK		2900052N01RIK		4930404H21RIK			DAPP1		2510042P03RIK
1700012D14RIK		1700108M19RIK		1700113O17RIK		1700106N22RIK		3110003A17RIK		4930412C18RIK			DAZL		2600001A11RIK
1700012P22RIK		1700109H08RIK		1700125D06RIK		1700108F19RIK		3110009E18RIK		4930417M19RIK			DCBLD1		2600005C20RIK
1700013B16RIK		1700112E06RIK		1700129C05RIK		1700108M19RIK		3110043O21RIK		4930426L09RIK			DCLK3		2600005O03RIK
1700013G24RIK		1700113O17RIK		1810007M14RIK		1700109H08RIK		3930402G23RIK		4930434E21RIK			DDC		2610016C23RIK
1700016C15RIK		1700129C05RIK		1810010H24RIK		1700112E06RIK		4631416L12RIK		4930443G12RIK			DDX3Y		2610018I03RIK
1700016D06RIK		1810010H24RIK		1810011O10RIK		1700113O17RIK		4831426I19RIK		4930448K20RIK			DDX58		2610019A05RIK
1700016H13RIK		1810011H11RIK		1810012P15RIK		1700129C05RIK		4833418N02RIK		4930452B06RIK			DENND2C		2610019F03RIK
1700016K19RIK		1810011O10RIK		1810013D10RIK		1810007M14RIK		4833442J19RIK		4930453N24RIK			DHTKD1		2610021K21RIK
1700017B05RIK		1810012P15RIK		1810013L24RIK		1810010H24RIK		4921501E09RIK		4930470P17RIK			DLC1		2610036A22RIK
1700018B08RIK		1810013L24RIK		1810022K09RIK		1810011O10RIK		4921521F21RIK		4930519F16RIK			DLGAP3		2610036D13RIK
1700018C11RIK		1810022C23RIK		1810030N24RIK		1810012P15RIK		4921523A10RIK		4930524E20RIK			DNAHC8		2610036L11RIK
1700018F24RIK		1810022K09RIK		1810041L15RIK		1810013L24RIK		4921524J17RIK		4930528F23RIK			DPYS		2610209A20RIK
1700018L02RIK		1810029B16RIK		1810046K07RIK		1810022K09RIK		4921530L21RIK		4930547C10RIK			DRAM1		2610301K12RIK
1700019D03RIK		1810030N24RIK		1810048J11RIK		1810029B16RIK		4922505E12RIK		4930558C23RIK			DUSP27		2610305D13RIK
1700019E19RIK		1810041L15RIK		1810055G02RIK		1810041L15RIK		4922505G16RIK		4930567H12RIK			EBP		2610318N02RIK
1700019L03RIK		1810046K07RIK		1810063B07RIK		1810046K07RIK		4930404H21RIK		4931408A02RIK			ECH1		2610507L03RIK
1700019N12RIK		1810048J11RIK		1810074P20RIK		1810048J11RIK		4930412C18RIK		4931440L10RIK			EFHC2		2610510J17RIK
1700019N19RIK		1810055G02RIK		2010005J08RIK		1810055G02RIK		4930417M19RIK		4932416H05RIK			EGFL6		2610524H06RIK
1700019O17RIK		1810058I24RIK		2010011I20RIK		1810063B07RIK		4930426L09RIK		4932441K18RIK			EGR1		2700038G22RIK
1700020A23RIK		1810063B07RIK		2010106G01RIK		1810064F22RIK		4930434E21RIK		4933402J07RIK			EPB4.1L4A		2700094K13RIK
1700020C07RIK		1810074P20RIK		2010109I03RIK		2010005J08RIK		4930443G12RIK		4933403G14RIK			EPHX2		2700097O09RIK
1700020C11RIK		2010005J08RIK		2010110P09RIK		2010011I20RIK		4930448K20RIK		4933407C03RIK			ESRRB		2810021B07RIK
1700020I14RIK		2010011I20RIK		2010111I01RIK		2010106G01RIK		4930452B06RIK		4933426M11RIK			ETV4		2810025M15RIK
1700020L24RIK		2010106G01RIK		2010204K13RIK		2010107G12RIK		4930453N24RIK		4933427D06RIK			EXOC3L		2810027O19RIK
1700020N01RIK		2010107G12RIK		2010300C02RIK		2010110P09RIK		4930470P17RIK		4933427D14RIK			FAM25C		2810046M22RIK
1700020O03RIK		2010109I03RIK		2010305A19RIK		2010111I01RIK		4930513N10RIK		4933439F18RIK			FAM26E		2810406C15RIK
1700021C14RIK		2010110P09RIK		2200001I15RIK		2010204K13RIK		4930519F16RIK		5033414D02RIK			FAM63A		2810408A11RIK
1700021F05RIK		2010111I01RIK		2200002K05RIK		2010305A19RIK		4930524E20RIK		5730419I09RIK			FAM81A		2810410M20RIK
1700021F07RIK		2010204K13RIK		2210009G21RIK		2010317E24RIK		4930528F23RIK		5730422E09RIK			FCGR2B		2810417H13RIK
1700021K19RIK		2010300C02RIK		2210010C04RIK		2010321M09RIK		4930547C10RIK		5730437N04RIK			FETUB		2810422J05RIK
1700022A21RIK		2010305A19RIK		2210010C17RIK		2200001I15RIK		4930558C23RIK		5730494N06RIK			FEZ1		2810422O20RIK
1700022C21RIK		2200001I15RIK		2210013O21RIK		2200002K05RIK		4930567H12RIK		5730522E02RIK			FHOD3		2810433K01RIK
1700023A16RIK		2200002K05RIK		2210018M11RIK		2210009G21RIK		4931408A02RIK		5730528L13RIK			FKBP6		2900006F19RIK
1700023D19RIK		2210010C04RIK		2210021J22RIK		2210010C04RIK		4931440L10RIK		5730601F06RIK			FUT9		2900024C23RIK
1700023E05RIK		2210010C17RIK		2210408I21RIK		2210010C17RIK		4932416H05RIK		5830416P10RIK			FXR1		2900052L18RIK
1700024G13RIK		2210013O21RIK		2210409E12RIK		2210012G02RIK		4932441K18RIK		5930412G12RIK			FZD5		2900056M20RIK
1700024P04RIK		2210018M11RIK		2210417A02RIK		2210408I21RIK		4933402J07RIK		6030405A18RIK			GALNT6		2900062L11RIK
1700024P16RIK		2210403K04RIK		2300002M23RIK		2210409E12RIK		4933403G14RIK		6030419C18RIK			GJB5		3000004C01RIK
1700025E21RIK		2210407C18RIK		2310001K24RIK		2210417A02RIK		4933407C03RIK		6030429G01RIK			GJC1		3010026O09RIK
1700025G04RIK		2210408I21RIK		2310003L22RIK		2300002M23RIK		4933426M11RIK		6030446N20RIK			GLI2		3110001I22RIK
1700025K23RIK		2210409E12RIK		2310007H09RIK		2310003L22RIK		4933427D06RIK		6130401L20RIK			GM11544		3110009E18RIK
1700026D08RIK		2210417A02RIK		2310008H04RIK		2310007H09RIK		4933427D14RIK		6430527G18RIK			GM11594		3110043J09RIK
1700028J19RIK		2300002M23RIK		2310008H09RIK		2310008H04RIK		4933430I17RIK		6430537H07RIK			GM11756		3110045C21RIK
1700028K03RIK		2300009A05RIK		2310014L17RIK		2310008H09RIK		4933439F18RIK		6430573F11RIK			GM13109		3110082I17RIK
1700028P14RIK		2310001K24RIK		2310022A10RIK		2310009B15RIK		5033414D02RIK		6530401D17RIK			GM13138		3200002M19RIK
1700029F09RIK		2310007H09RIK		2310028H24RIK		2310014L17RIK		5430427O19RIK		6530411M01RIK			GM14326		3230401M21RIK
1700029F12RIK		2310008H04RIK		2310030G06RIK		2310022A10RIK		5730419I09RIK		7420416P09RIK			GM14499		3632451O06RIK
1700029H14RIK		2310008H09RIK		2310030N02RIK		2310030G06RIK		5730422E09RIK		9030409G11RIK			GM14685		3830417A13RIK
1700029J11RIK		2310022A10RIK		2310035K24RIK		2310030N02RIK		5730437N04RIK		9030420J04RIK			GM14820		3830431G21RIK
1700029M20RIK		2310030G06RIK		2310042E22RIK		2310035C23RIK		5730494N06RIK		9030425E11RIK			GM364		40787
1700029P11RIK		2310030N02RIK		2310043J07RIK		2310035K24RIK		5730522E02RIK		9030617O03RIK			GM7325		4631416L12RIK
1700030C10RIK		2310035K24RIK		2310044G17RIK		2310042E22RIK		5730528L13RIK		9130008F23RIK			GM8300		4632417K18RIK
1700030F18RIK		2310042E22RIK		2310044H10RIK		2310044G17RIK		5730577I03RIK		9130011J15RIK			GPA33		4833442J19RIK
1700030J22RIK		2310044G17RIK		2310046K01RIK		2310044H10RIK		5730590G19RIK		9330111N05RIK			GPAT2		4921504I05RIK
1700034H15RIK		2310044H10RIK		2310047M10RIK		2310046A06RIK		5730601F06RIK		9430076C15RIK			GPR160		4921511C04RIK
1700037H04RIK		2310046K01RIK		2310050C09RIK		2310046K01RIK		5830416P10RIK		9530036O11RIK			GPRASP2		4921530G04RIK
1700039E15RIK		2310047M10RIK		2310061N02RIK		2310050C09RIK		5930412G12RIK		9630028H03RIK			GPX2		4930403J07RIK
1700040I03RIK		2310050C09RIK		2310067B10RIK		2310057J16RIK		6030405A18RIK		9630033F20RIK			GRSF1		4930427A07RIK
1700040L02RIK		2310061N02RIK		2310079N02RIK		2310061N02RIK		6030419C18RIK		9830107B12RIK			GSTA3		4930453N24RIK
1700042B14RIK		2310079N02RIK		2400003C14RIK		2310068J16RIK		6030429G01RIK		A130022J15RIK			GTSF1		4930500J02RIK
1700042G07RIK		2410003K15RIK		2410003K15RIK		2310079N02RIK		6030446N20RIK		A130040M12RIK			HAL		4930504H06RIK
1700045I19RIK		2410004B18RIK		2410004B18RIK		2410003K15RIK		6030498E09RIK		A1BG			HAP1		4930506L13RIK
1700047M11RIK		2410017P07RIK		2410017P07RIK		2410017P07RIK		6130401L20RIK		A2BP1			HORMAD1		4930517K11RIK
1700049L16RIK		2410042D21RIK		2410066E13RIK		2410042D21RIK		6330406I15RIK		A430107O13RIK			HSD17B14		4930519F09RIK
1700052K11RIK		2410066E13RIK		2410076I21RIK		2410066E13RIK		6430527G18RIK		A4GALT			HSF2BP		4930519N13RIK
1700052N19RIK		2410075B13RIK		2410089E03RIK		2410075B13RIK		6430537H07RIK		A530053G22RIK			IL34		4930519N16RIK
1700054K19RIK		2410076I21RIK		2410127L17RIK		2410076I21RIK		6430571L13RIK		A530088H08RIK			ILDR1		4930521E07RIK
1700054N08RIK		2410127L17RIK		2410129H14RIK		2410089E03RIK		6430573F11RIK		A630089N07RIK			INHBB		4930573O21RIK
1700054O13RIK		2410129H14RIK		2410137F16RIK		2410129H14RIK		6430704M03RIK		A730011L01RIK			INO80		4930583H14RIK
1700057K13RIK		2410131K14RIK		2410137M14RIK		2410137F16RIK		6530401D17RIK		A830018L16RIK			INPP5D		4931407G18RIK
1700061G19RIK		2410137F16RIK		2510009E07RIK		2410137M14RIK		6530411M01RIK		A830082N09RIK			IQCG		4932433N03RIK
1700061J05RIK		2410137M14RIK		2610002I17RIK		2510003E04RIK		7420416P09RIK		A930003A15RIK			ITPKA		4932441K18RIK
1700065I17RIK		2510003E04RIK		2610002M06RIK		2510009E07RIK		9030409G11RIK		A930011G23RIK			JAM2		4933403G14RIK
1700066M21RIK		2510009E07RIK		2610018G03RIK		2510048L02RIK		9030420J04RIK		A930038C07RIK			KAT2B		4933404O12RIK
1700067K01RIK		2510048L02RIK		2610019F03RIK		2610002I17RIK		9030425E11RIK		AA415398			KCTD8		4933405K07RIK
1700067P10RIK		2610001J05RIK		2610021K21RIK		2610002M06RIK		9030617O03RIK		AAK1			KIF14		4933406J08RIK
1700072E05RIK		2610002I17RIK		2610028A01RIK		2610018G03RIK		9130008F23RIK		ABCA4			KIF20B		4933424F23RIK
1700073E17RIK		2610002M06RIK		2610028E06RIK		2610019F03RIK		9130011J15RIK		ABCB5			KIT		4933425K02RIK
1700081L11RIK		2610017I09RIK		2610030H06RIK		2610021K21RIK		9330111N05RIK		ABCC1			KLB		4933426K21RIK
1700084C01RIK		2610018G03RIK		2610034B18RIK		2610028A01RIK		9330159F19RIK		ABCC4			KLF15		4933433K01RIK
1700084E18RIK		2610019F03RIK		2610034M16RIK		2610028E06RIK		9430076C15RIK		ABCC5			KLF2		4933435A13RIK
1700086L19RIK		2610021K21RIK		2610035D17RIK		2610029I01RIK		9530036O11RIK		ABCC9			KLF4		5133400J02RIK
1700086O06RIK		2610028A01RIK		2610036D13RIK		2610034B18RIK		9630028H03RIK		ABCD3			KLHL10		5230400M03RIK
1700090G07RIK		2610028E06RIK		2610101N10RIK		2610034M16RIK		9630033F20RIK		ABCD4			KLK1		5430403G16RIK
1700093K21RIK		2610029I01RIK		2610109H07RIK		2610035D17RIK		9830107B12RIK		ABCG1			LACE1		5730409G07RIK
1700094C09RIK		2610034B18RIK		2610203C22RIK		2610036D13RIK		A130022J15RIK		ABHD2			LAMA1		5730410I19RIK
1700096J18RIK		2610034M16RIK		2610301B20RIK		2610039C10RIK		A130040M12RIK		ABHD5			LAPTM5		5730419I09RIK
1700096K18RIK		2610035D17RIK		2610301F02RIK		2610101N10RIK		A1BG		ABL1			LGALS3		5730507C01RIK
1700101E01RIK		2610036D13RIK		2610305D13RIK		2610109H07RIK		A2BP1		ABL2			LIFR		5730521K06RIK
1700102P08RIK		2610044O15RIK		2610528E23RIK		2610203C22RIK		A430107O13RIK		ABLIM2			LIMA1		5730593F17RIK
1700106J16RIK		2610101N10RIK		2610528J11RIK		2610204M08RIK		A4GALT		ABR			LRRC2		5730593N15RIK
1700106N22RIK		2610109H07RIK		2700023E23RIK		2610301B20RIK		A530053G22RIK		ABRA			LRRC31		5830411G16RIK
1700108F19RIK		2610203C22RIK		2700049A03RIK		2610301F02RIK		A530088H08RIK		ABTB2			LRRC34		5830418K08RIK
1700109H08RIK		2610204M08RIK		2700050L05RIK		2610528E23RIK		A630089N07RIK		ACACA			LRRIQ4		5830482F20RIK
1700112E06RIK		2610301B20RIK		2700060E02RIK		2610528J11RIK		A730008H23RIK		ACAD11			LY6G6E		5830483C08RIK
1700113I22RIK		2610301F02RIK		2700062C07RIK		2700023E23RIK		A730011L01RIK		ACCN1			MAGEA4		6030413G23RIK
1700113O17RIK		2610524H06RIK		2700078E11RIK		2700029M09RIK		A830018L16RIK		ACCS			MANBA		6030422H21RIK
1700125D06RIK		2610528E23RIK		2810002N01RIK		2700049A03RIK		A830082N09RIK		ACCSL			MAPT		6230424H07RIK
1810007M14RIK		2610528J11RIK		2810008D09RIK		2700050L05RIK		A930003A15RIK		ACLY			MCF2		6330407J23RIK
1810008A18RIK		2700029M09RIK		2810008M24RIK		2700060E02RIK		A930011G23RIK		ACO1			MCM3AP		6330419J24RIK
1810010H24RIK		2700049A03RIK		2810021B07RIK		2810002N01RIK		A930038C07RIK		ACP5			MEG3		6330514A18RIK
1810011H11RIK		2700050L05RIK		2810021G02RIK		2810008D09RIK		AA415398		ACP6			MIA1		6530401D17RIK
1810011O10RIK		2700060E02RIK		2810025M15RIK		2810008M24RIK		AA986860		ACSBG2			MICAL1		6720457D02RIK
1810012P15RIK		2700062C07RIK		2810030E01RIK		2810021B07RIK		AAK1		ACSL3			MIR377		6720460F02RIK
1810013D10RIK		2700078E11RIK		2810055G20RIK		2810021G02RIK		AARSD1		ACSL4			MITF		6720463M24RIK
1810013L24RIK		2700081O15RIK		2810407C02RIK		2810025M15RIK		ABCA4		ACSL5			MLANA		8030462N17RIK
1810014F10RIK		2700089E24RIK		2810410L24RIK		2810030E01RIK		ABCB5		ACSM2			MLH3		8430406H22RIK
1810019J16RIK		2810007J24RIK		2810422O20RIK		2810055F11RIK		ABCC1		ACTN1			MMRN2		8430406I07RIK
1810022C23RIK		2810008D09RIK		2810442I21RIK		2810055G20RIK		ABCC12		ACTN4			MORC1		8430410A17RIK
1810022K09RIK		2810008M24RIK		2810454H06RIK		2810407C02RIK		ABCC4		ACTR2			MRAS		8430415E04RIK
1810027O10RIK		2810021B07RIK		2810474O19RIK		2810410L24RIK		ABCC5		ACVR1			MS4A6D		8430416G17RIK
1810030N24RIK		2810021G02RIK		2900011O08RIK		2810422O20RIK		ABCC6		ACYP2			MSRB2		8430426H19RIK
1810033B17RIK		2810025M15RIK		2900026A02RIK		2810429I04RIK		ABCC9		ADAM12			MTUS1		8430437O03RIK
1810037I17RIK		2810030E01RIK		2900041M22RIK		2810432D09RIK		ABCD3		ADAM19			MYLPF		9130011E15RIK
1810041L15RIK		2810055G20RIK		2900052N01RIK		2810442I21RIK		ABCD4		ADAMTS9			MYO1F		9330107J05RIK
1810043H04RIK		2810407C02RIK		2900073G15RIK		2810459M11RIK		ABCG1		ADAMTSL1			MYO1G		9330159F19RIK
1810046K07RIK		2810408A11RIK		2900092D14RIK		2810474O19RIK		ABHD2		ADAMTSL4			MYOT		9430002A10RIK
1810055G02RIK		2810410L24RIK		3110001D03RIK		2900010M23RIK		ABHD5		ADARB2			MYST4		9430013L17RIK
1810058I24RIK		2810422O20RIK		3110002H16RIK		2900041M22RIK		ABI2		ADCY5			NAB2		9530083O12RIK
1810063B05RIK		2810432D09RIK		3110003A17RIK		2900052N01RIK		ABL1		ADD3			NANOG		9630008K15RIK
1810063B07RIK		2810442I21RIK		3110043O21RIK		2900064A13RIK		ABL2		ADHFE1			NAPEPLD		9630033F20RIK
1810065E05RIK		2810454H06RIK		3110047P20RIK		2900092D14RIK		ABLIM2		ADIPOR2			NAPSA		9630046K23RIK
1810074P20RIK		2810474O19RIK		3110099E03RIK		3110001D03RIK		ABR		ADK			NCOA1		A030007N12RIK
2010001M06RIK		2900011O08RIK		3632451O06RIK		3110003A17RIK		ABRA		ADNP			NDUFA4L2		A230050P20RIK
2010005J08RIK		2900026A02RIK		3830406C13RIK		3110043O21RIK		ABTB2		ADNP2			NFIB		A230062G08RIK
2010007H12RIK		2900041M22RIK		3930402G23RIK		3110047P20RIK		ACACA		ADORA3			NID1		A430090L17RIK
2010011I20RIK		2900052N01RIK		4631416L12RIK		3110099E03RIK		ACAD11		ADRA1A			NID2		A530057A03RIK
2010015L04RIK		2900064A13RIK		4632415L05RIK		3632451O06RIK		ACCN1		ADRA2A			NKX6-3		A530089I17RIK
2010106G01RIK		2900092D14RIK		4632427E13RIK		3930402G23RIK		ACCS		ADRB3			NLRP4F		A830080D01RIK
2010107E04RIK		3110001D03RIK		4732471D19RIK		4432412L15RIK		ACCSL		AEBP2			NOTCH4		A930012O16RIK
2010107G12RIK		3110003A17RIK		4732471J01RIK		4631416L12RIK		ACLY		AFF1			NPL		AARD
2010107G23RIK		3110043O21RIK		4831426I19RIK		4632411B12RIK		ACO1		AFF3			NR0B1		AARSD1
2010107H07RIK		3110047P20RIK		4833403I15RIK		4632427E13RIK		ACP5		AFF4			NR5A2		AASDHPPT
2010109I03RIK		3110099E03RIK		4833422C13RIK		4732471J01RIK		ACP6		AGAP1			NSG2		AB024689
2010110P09RIK		3200002M19RIK		4833442J19RIK		4831426I19RIK		ACSBG2		AGBL3			NT5E		ABCB7
2010111I01RIK		3632451O06RIK		4921501E09RIK		4833403I15RIK		ACSL1		AGFG1			NTN1		ABCC4
2010204K13RIK		3830406C13RIK		4921507P07RIK		4833442J19RIK		ACSL3		AGK			NXF3		ABCG2
2010300C02RIK		3930402G23RIK		4921513D23RIK		4921501E09RIK		ACSL4		AGL			OAS1A		ABHD11
2010305A19RIK		4432412L15RIK		4921515J06RIK		4921504E06RIK		ACSL5		AGPAT3			OOEP		ABI3
2010317E24RIK		4631416L12RIK		4921517L17RIK		4921506M07RIK		ACSM2		AGPAT4			PAPOLB		ACAD11
2200001I15RIK		4632415L05RIK		4921521F21RIK		4921513D23RIK		ACTN1		AGPAT6			PARVB		ACAT2
2200002J24RIK		4732418C07RIK		4921523A10RIK		4921517L17RIK		ACTN4		AGPS			PAX8		ACCN2
2200002K05RIK		4732471J01RIK		4921524J17RIK		4921521F21RIK		ACTR2		AGR3			PDCL2		ACOT1
2210010C17RIK		4831426I19RIK		4921528O07RIK		4921523A10RIK		ACVR1		AHCY			PDE9A		ACP6
2210012G02RIK		4833403I15RIK		4921530L21RIK		4921524J17RIK		ACYP2		AHI1			PDGFRA		ACTN3
2210015D19RIK		4833442J19RIK		4922501L14RIK		4921528I01RIK		ADAM12		AHNAK			PDHA2		ACTR3B
2210018M11RIK		4921501E09RIK		4922505E12RIK		4921528O07RIK		ADAM19		AI314831			PFKP		ACY1
2210020M01RIK		4921504E06RIK		4922505G16RIK		4921530L21RIK		ADAM30		AI427809			PITPNC1		ADAM23
2210023G05RIK		4921513D23RIK		4930404H21RIK		4921536K21RIK		ADAM5		AI848100			PKHD1		ADAMTS7
2210403K04RIK		4921521F21RIK		4930412C18RIK		4921539E11RIK		ADAMTS6		AIM2			PLA1A		ADAMTS8
2210404J11RIK		4921523A10RIK		4930412O13RIK		4922501L14RIK		ADAMTS8		AK5			PLA2G4E		ADI1
2210404O07RIK		4921524J17RIK		4930415F15RIK		4922505G16RIK		ADAMTS9		AKAP1			PLEKHA4		ADSL
2210407C18RIK		4921528I01RIK		4930417M19RIK		4930404H21RIK		ADAMTSL1		AKAP12			PLEKHG1		ADSS
2210409E12RIK		4921528O07RIK		4930420K17RIK		4930412C18RIK		ADAMTSL4		AKAP2			PNMA5		AGPAT5
2210415F13RIK		4921536K21RIK		4930422G04RIK		4930417M19RIK		ADARB2		AKAP6			POLA1		AGRP
2210417A02RIK		4922501L14RIK		4930426L09RIK		4930420K17RIK		ADAT1		AKAP7			PPM1J		AHCY
2300002M23RIK		4922505G16RIK		4930434E21RIK		4930426L09RIK		ADCY2		AKAP8			PPP1R14D		AHDC1
2300009A05RIK		4930404H21RIK		4930443G12RIK		4930432K21RIK		ADCY5		AKIRIN2			PQLC1		AI314976
2310001A20RIK		4930412C18RIK		4930444G20RIK		4930434E21RIK		ADD1		AKR1B3			PRAMEF12		AI323028
2310001K24RIK		4930415F15RIK		4930448K20RIK		4930443G12RIK		ADD3		AKR1B8			PRDM14		AI428936
2310003C23RIK		4930417M19RIK		4930451I11RIK		4930444G20RIK		ADHFE1		AKT2			PRELID2		AI449441
2310003H01RIK		4930420K17RIK		4930452B06RIK		4930448K20RIK		ADIPOR2		ALDH1A2			PRKCA		AI467606
2310003L22RIK		4930422I07RIK		4930453N24RIK		4930451I11RIK		ADK		ALDH1A3			PRMT8		AI553296
2310004I24RIK		4930426L09RIK		4930458L03RIK		4930452B06RIK		ADNP		ALDH1B1			PRSS35		AI605151
2310007A19RIK		4930427A07RIK		4930465K10RIK		4930453N24RIK		ADNP2		ALDH1L1			PRSS50		AI847670
2310007B03RIK		4930434E21RIK		4930470P17RIK		4930458L03RIK		ADORA3		ALDH4A1			PTGER2		AI853839
2310007H09RIK		4930443G12RIK		4930471G03RIK		4930465K10RIK		ADPGK		ALDOART2			PURA		AIRE
2310008H04RIK		4930444G20RIK		4930471M23RIK		4930470P17RIK		ADRA1A		ALG13			PVT1		AK014119
2310008H09RIK		4930448K20RIK		4930473A06RIK		4930471M23RIK		ADRA2A		ALPL			PZP		AK017340
2310014H01RIK		4930451I11RIK		4930503B20RIK		4930473A06RIK		ADRB3		AMOTL1			RAPGEF3		AK019597
2310014L17RIK		4930452B06RIK		4930505A04RIK		4930486G11RIK		AEBP2		AMOTL2			RCSD1		AK031433
2310016C08RIK		4930453N24RIK		4930506M07RIK		4930503B20RIK		AFAP1L1		ANAPC13			RINL		AK031438
2310016E02RIK		4930458L03RIK		4930511I11RIK		4930503E24RIK		AFF1		ANGPT1			RNF17		AK031532
2310016M24RIK		4930465K10RIK		4930519F16RIK		4930505A04RIK		AFF3		ANK3			RP24-252L3.3		AK031844
2310021H06RIK		4930470P17RIK		4930519G04RIK		4930506M07RIK		AFF4		ANKLE2			RPL39L		AK031920
2310022A10RIK		4930471M23RIK		4930521A18RIK		4930513N10RIK		AGAP1		ANKRD10			RPP25		AK031940
2310028H24RIK		4930473A06RIK		4930524B15RIK		4930515G16RIK		AGBL3		ANKRD13A			RSPH4A		AK034021
2310028O11RIK		4930503E24RIK		4930524E20RIK		4930519F16RIK		AGFG1		ANKRD35			RTKN		AK035017
2310030G06RIK		4930503L19RIK		4930528F23RIK		4930521A18RIK		AGK		ANKRD6			RYR3		AK035359
2310030N02RIK		4930505A04RIK		4930539J05RIK		4930524B15RIK		AGL		ANKS1			SALL3		AK037327
2310035C23RIK		4930506M07RIK		4930547C10RIK		4930524E20RIK		AGPAT3		ANKS1B			SCML2		AK037381
2310035K24RIK		4930511I11RIK		4930555I21RIK		4930525F21RIK		AGPAT4		ANO1			SEMA4A		AK037765
2310036O22RIK		4930519F16RIK		4930558C23RIK		4930528F23RIK		AGPAT6		ANO10			SERBP1		AK038166
2310037I24RIK		4930521A18RIK		4930567H12RIK		4930539E08RIK		AGPS		ANO4			SERPINB1A		AK038173
2310039H08RIK		4930522H14RIK		4930578C19RIK		4930547C10RIK		AGR3		ANP32A			SERPINB6C		AK038190
2310042E22RIK		4930524B15RIK		4930579C15RIK		4930548H24RIK		AHCY		ANXA11			SFRP1		AK040413
2310043J07RIK		4930524E20RIK		4930579E17RIK		4930549C01RIK		AHI1		ANXA3			SFXN2		AK040540
2310044G17RIK		4930525F21RIK		4930579F01RIK		4930550L24RIK		AHNAK		AOAH			SGK3		AK041272
2310044H10RIK		4930528F23RIK		4930583K01RIK		4930555I21RIK		AI314831		AOX3			SHF		AK042199
2310045N01RIK		4930539E08RIK		4930584F24RIK		4930558C23RIK		AI427809		AOX3L1			SLC11A1		AK042829
2310046A06RIK		4930547C10RIK		4930595M18RIK		4930567H12RIK		AI480653		AP1M1			SLC15A1		AK043448
2310046K01RIK		4930548H24RIK		4931408A02RIK		4930578C19RIK		AI747448		AP1S3			SLC17A9		AK045486
2310047B19RIK		4930555I21RIK		4931417G12RIK		4930581F22RIK		AI848100		AP3B1			SLC25A20		AK047643
2310047M10RIK		4930558C23RIK		4931428L18RIK		4930583K01RIK		AIM2		AP3B2			SLC29A3		AK047888
2310050B05RIK		4930567H12RIK		4931432M23RIK		4930584F24RIK		AK5		AP4E1			SLC37A1		AK048129
2310057J16RIK		4930571K23RIK		4931440L10RIK		4930588N13RIK		AKAP1		APBB2			SLC38A5		AK048349
2310057M21RIK		4930579C15RIK		4931440P22RIK		4930590J08RIK		AKAP12		APC			SLC47A1		AK048462
2310061C15RIK		4930579G22RIK		4932412H11RIK		4930596D02RIK		AKAP2		API5			SLC4A5		AK048751
2310061I04RIK		4930584F24RIK		4932416H05RIK		4931408A02RIK		AKAP6		APLN			SLC5A1		AK049252
2310061N02RIK		4930588N13RIK		4932418E24RIK		4931417E11RIK		AKAP7		APOL7A			SLC6A1		AK049577
2310067B10RIK		4930595M18RIK		4932438H23RIK		4931440L10RIK		AKAP8		APPL2			SLC6A8		AK049625
2310079N02RIK		4930596D02RIK		4932441K18RIK		4931440P22RIK		AKIRIN2		AQP11			SMARCAD1		AK050275
2400001E08RIK		4931406P16RIK		4933401F05RIK		4932416H05RIK		AKR1B3		AQP3			SMARCD3		AK050573
2400003C14RIK		4931408A02RIK		4933402J07RIK		4932418E24RIK		AKR1B8		AQR			SMC1B		AK050694
2410004A20RIK		4931417E11RIK		4933403G14RIK		4932431H17RIK		AKR1C13		ARAF			SMTNL1		AK050741
2410004B18RIK		4931440L10RIK		4933404M02RIK		4932441K18RIK		AKR1C18		ARHGAP15			SMYD1		AK050835
2410006H16RIK		4932412H11RIK		4933404O12RIK		4933400C05RIK		AKT2		ARHGAP17			SNAP91		AK050977
2410016O06RIK		4932416H05RIK		4933405L10RIK		4933402J07RIK		ALDH1A2		ARHGAP21			SNORD113.11		AK051046
2410017P07RIK		4932418E24RIK		4933406I18RIK		4933403G14RIK		ALDH1A3		ARHGAP23			SOHLH2		AK051089
2410022L05RIK		4932435O22RIK		4933407C03RIK		4933404M02RIK		ALDH1B1		ARHGAP25			SORD		AK051282
2410066E13RIK		4932438H23RIK		4933407H18RIK		4933407C03RIK		ALDH1L1		ARHGAP26			SOX17		AK051961
2410075B13RIK		4932441K18RIK		4933407K13RIK		4933407H18RIK		ALDH4A1		ARHGAP28			SPATS1		AK052259
2410076I21RIK		4933402J07RIK		4933412E24RIK		4933411K20RIK		ALDH7A1		ARHGAP29			SPIC		AK076536
2410089E03RIK		4933403G14RIK		4933426M11RIK		4933412E24RIK		ALDOART2		ARHGEF18			SPINK10		AK076574
2410091C18RIK		4933404M02RIK		4933427D06RIK		4933422H20RIK		ALG13		ARHGEF2			SPN		AK076900
2410127L17RIK		4933406I18RIK		4933427D14RIK		4933426M11RIK		ALMS1		ARHGEF3			SPRY4		AK077350
2410129H14RIK		4933406M09RIK		4933434I20RIK		4933427D06RIK		ALPL		ARID1B			SRGN		AK077687
2410131K14RIK		4933407C03RIK		4933437F05RIK		4933427D14RIK		AMD2		ARID2			ST8SIA6		AK078580
2410137F16RIK		4933407H18RIK		4933439F18RIK		4933432B09RIK		AMOTL1		ARID3B			STAT5A		AK078597
2410137M14RIK		4933407K13RIK		5031425F14RIK		4933439F18RIK		AMOTL2		ARID5B			STAT6		AK079230
2500003M10RIK		4933411G11RIK		5033406O09RIK		5031425F14RIK		ANAPC13		ARIH1			STMN3		AK079264
2510003E04RIK		4933412E24RIK		5033411D12RIK		5033411D12RIK		ANAPC7		ARL15			SULT6B1		AK079436
2510006D16RIK		4933413N12RIK		5033414D02RIK		5033414D02RIK		ANGPT1		ARL3			SYKB		AK079452
2510009E07RIK		4933426M11RIK		5033414K04RIK		5033414K04RIK		ANK3		ARL4A			TBC1D19		AK079499
2510048L02RIK		4933427D06RIK		5330413P13RIK		5133401N09RIK		ANKLE2		ARL4C			TBX3		AK079526
2510049J12RIK		4933427D14RIK		5330417C22RIK		5330413P13RIK		ANKRD10		ARL4D			TCF4		AK079732
2610002D18RIK		4933432B09RIK		5430407P10RIK		5330417C22RIK		ANKRD13A		ARL6			TCFCP2L1		AK080016
2610002I17RIK		4933434I20RIK		5430417L22RIK		5330437I02RIK		ANKRD35		ARMC10			TCFEC		AK080168
2610017I09RIK		4933439F18RIK		5430435G22RIK		5430407P10RIK		ANKRD5		ARMC2			TCL1		AK082375
2610018G03RIK		5031425F14RIK		5730410E15RIK		5430427O19RIK		ANKRD50		ARMC9			TDH		AK082760
2610019F03RIK		5033411D12RIK		5730419I09RIK		5730409E04RIK		ANKRD58		ARMCX1			TET2		AK083690
2610020H08RIK		5033414D02RIK		5730422E09RIK		5730410E15RIK		ANKRD6		ARNTL			TEX14		AK085158
2610021K21RIK		5033414K04RIK		5730437N04RIK		5730419I09RIK		ANKS1		ARPC2			TIMM8A2		AK085431
2610028A01RIK		5330413P13RIK		5730494N06RIK		5730422E09RIK		ANKS1B		ARPP21			TKTL1		AK085773
2610028E06RIK		5330417C22RIK		5730508B09RIK		5730437N04RIK		ANO1		ARRB1			TMEM146		AK086352
2610034B18RIK		5330426P16RIK		5730522E02RIK		5730455O13RIK		ANO10		ARRDC3			TMEM40		AK086916
2610034M16RIK		5330437I02RIK		5730528L13RIK		5730455P16RIK		ANO4		ARSJ			TNFSF13		AK086995
2610035D17RIK		5430407P10RIK		5730590G19RIK		5730494N06RIK		ANP32A		ASB13			TNNI3		AK089008
2610036D13RIK		5430427O19RIK		5730601F06RIK		5730508B09RIK		ANPEP		ASB18			TPK1		AK089339
2610039C10RIK		5430435G22RIK		5830403L16RIK		5730522E02RIK		ANUBL1		ASB5			TRF		AK089570
2610044O15RIK		5730403M16RIK		5830405N20RIK		5730528L13RIK		ANXA11		ASCC1			TRH		AK089867
2610101N10RIK		5730410E15RIK		5830416P10RIK		5730559C18RIK		ANXA3		ASCL1			TRIM63		AK122209
2610109H07RIK		5730419I09RIK		5830418K08RIK		5730601F06RIK		ANXA7		ASNS			TRIM7		AK137302
2610204G22RIK		5730437N04RIK		5830433M19RIK		5830403L16RIK		AOAH		ASPH			TRIML1		AK140658
2610204M08RIK		5730455P16RIK		5930412G12RIK		5830405N20RIK		AOX3		ASPM			TRPS1		AK141415
2610301B20RIK		5730494N06RIK		6030405A18RIK		5830416P10RIK		AOX3L1		ASPSCR1			TST		AK143982
2610301F02RIK		5730508B09RIK		6030419C18RIK		5830418K08RIK		AP1M1		ASS1			TTC29		AK162362
2610306M01RIK		5730522E02RIK		6030429G01RIK		5930412G12RIK		AP1S3		ASTN1			TTC37		AK172011
2610507B11RIK		5730528L13RIK		6030446N20RIK		6030405A18RIK		AP3B1		ASTN2			TTC39B		AK172266
2610528E23RIK		5730559C18RIK		6030498E09RIK		6030419C18RIK		AP3B2		ASXL1			TTPA		AK198605
2610528J11RIK		5730590G19RIK		6130401L20RIK		6030422M02RIK		AP4E1		ATAD1			TUBA3A		AK7
2700007P21RIK		5730601F06RIK		6230409E13RIK		6030429G01RIK		APBB2		ATAD5			TUBB2B		AKP2
2700023E23RIK		5830403L16RIK		6330406I15RIK		6030446N20RIK		APC		ATG2B			TULP2		AKR1B3
2700029M09RIK		5830405N20RIK		6330439K17RIK		6130401L20RIK		API5		ATG4C			UBE1Y1		ALDH1L1
2700049A03RIK		5830416P10RIK		6330577E15RIK		6230409E13RIK		APLN		ATG7			UBTFL1		ALDH4A1
2700050L05RIK		5830418K08RIK		6430527G18RIK		6330403A02RIK		APLNR		ATHL1			UBXN2A		ALDOC
2700062C07RIK		5930412G12RIK		6430537H07RIK		6330503K22RIK		APOL7A		ATIC			UCP2		ALG6
2700078E11RIK		6030405A18RIK		6430573F11RIK		6330545A04RIK		APPL2		ATOH1			UTY		ALG8
2700078K21RIK		6030419C18RIK		6530401D17RIK		6330577E15RIK		AQP11		ATOH7			VEGFC		ALOX12
2700081O15RIK		6030422M02RIK		6530402F18RIK		6430527G18RIK		AQP3		ATP10A			VMN1R53		ALOX5AP
2700086A05RIK		6030429G01RIK		6530411M01RIK		6430537H07RIK		AQR		ATP1A1			VPREB1		ALS4
2700097O09RIK		6030446N20RIK		6720456H20RIK		6430571L13RIK		ARAF		ATP1B1			XLR3A		AMD1
2810002N01RIK		6030498E09RIK		6720457D02RIK		6430573F11RIK		ARF1		ATP2A2			XLR4A		AMIGO2
2810006K23RIK		6130401L20RIK		6720463M24RIK		6430598A04RIK		ARG1		ATP2B4			XLR5A		AMPH
2810008D09RIK		6230409E13RIK		7420416P09RIK		6530401D17RIK		ARHGAP15		ATP6V0A1			YES1		ANAPC10
2810008M24RIK		6330403A02RIK		8030462N17RIK		6530402F18RIK		ARHGAP17		ATP6V1H			ZFP229		ANKRD35
2810021B07RIK		6330406I15RIK		8430406I07RIK		6530411M01RIK		ARHGAP18		ATP8A1			ZFP28		ANKRD41
2810021G02RIK		6330503K22RIK		8430426H19RIK		6720401G13RIK		ARHGAP21		ATP8A2			ZFP57		ANKRD45
2810030E01RIK		6330545A04RIK		8430427H17RIK		6720456H20RIK		ARHGAP23		ATPIF1			ZFP59		ANKRD47
2810055G20RIK		6330577E15RIK		8430429K09RIK		6720457D02RIK		ARHGAP24		ATRNL1			ZFP595		ANPEP
2810403A07RIK		6430527G18RIK		9030224M15RIK		6720463M24RIK		ARHGAP25		ATXN1			ZFP819		ANXA9
2810407C02RIK		6430537H07RIK		9030409G11RIK		7420416P09RIK		ARHGAP26		ATXN7L1			ZFP870		AOAH
2810408P10RIK		6430573F11RIK		9030420J04RIK		8030462N17RIK		ARHGAP28		AU018091			ZHX1		AP1G2
2810410L24RIK		6430598A04RIK		9030425E11RIK		8430419L09RIK		ARHGAP29		AUH			ZP3		AP1M2
2810422J05RIK		6430704M03RIK		9030612E09RIK		8430426H19RIK		ARHGEF18		AUTS2			ZRSR1		AP3B2
2810422O20RIK		6530401D17RIK		9030617O03RIK		8430427H17RIK		ARHGEF2		AVPI1			ZYG11A		AP4M1
2810429I04RIK		6530411M01RIK		9030625A04RIK		8430429K09RIK		ARHGEF3		AW146154					APBA2BP
2810432D09RIK		6720456B07RIK		9130008F23RIK		9030409G11RIK		ARHGEF9		AWAT2					APEX1
2810432L12RIK		6720456H20RIK		9130011E15RIK		9030420J04RIK		ARID1B		AYM1					APLP1
2810442I21RIK		6720457D02RIK		9130011J15RIK		9030425E11RIK		ARID2		B130006D01RIK					APOA2
2810453I06RIK		677156		9130014G24RIK		9030617O03RIK		ARID3B		B230206F22RIK					APOBEC2
2810459M11RIK		7420416P09RIK		9230110C19RIK		9030624J02RIK		ARID5B		B330016D10RIK					APOBEC3
2810474O19RIK		8030462N17RIK		9230114K14RIK		9030625A04RIK		ARIH1		B3GALT2					APOC1
2900005J15RIK		8430410K20RIK		9230116N13RIK		9130008F23RIK		ARL15		B3GNT2					APOC2
2900006K08RIK		8430426H19RIK		9330111N05RIK		9130011E15RIK		ARL3		B3GNT6					APOL6
2900010J23RIK		8430427H17RIK		9330129D05RIK		9130011J15RIK		ARL4A		B3GNT7					APRIN
2900010M23RIK		8430429K09RIK		9330182L06RIK		9130014G24RIK		ARL4C		B430203M17RIK					APRT
2900011O08RIK		9030409G11RIK		9430007A20RIK		9130017N09RIK		ARL4D		B4GALT1					AQR
2900026A02RIK		9030420J04RIK		9430023L20RIK		9130221D24RIK		ARL6		B4GALT5					ARD1
2900041M22RIK		9030425E11RIK		9430031J16RIK		9230110C19RIK		ARMC10		B630005N14RIK					ARHGAP30
2900052N01RIK		9030617O03RIK		9430038I01RIK		9330111N05RIK		ARMC2		B930007M17RIK					ARHGAP4
2900073G15RIK		9030624J02RIK		9430070O13RIK		9330158H04RIK		ARMC9		BACE2					ARHGAP9
2900092D14RIK		9030625A04RIK		9430076C15RIK		9330182L06RIK		ARMCX1		BACH2					ARHGEF15
2900092E17RIK		9130008F23RIK		9430083A17RIK		9430023L20RIK		ARNT2		BAHCC1					ARL6IP2
2900097C17RIK		9130011E15RIK		9530008L14RIK		9430031J16RIK		ARNTL		BAI2					ARRB2
3010026O09RIK		9130011J15RIK		9530026P05RIK		9430038I01RIK		ARPC2		BAI3					ASPA
3110001D03RIK		9130014G24RIK		9530036O11RIK		9430076C15RIK		ARPC5		BAIAP2L1					ASRGL1
3110002H16RIK		9130404H23RIK		9630028H03RIK		9430083A17RIK		ARPP21		BANK1					ATAD4
3110003A17RIK		9230102K24RIK		9630033F20RIK		9530008L14RIK		ARRB1		BARHL1					ATCAY
3110040N11RIK		9230110C19RIK		9830107B12RIK		9530036O11RIK		ARRDC3		BARHL2					ATF7IP2
3110043O21RIK		9230113P08RIK		9930013L23RIK		9630028H03RIK		ARRDC5		BARX1					ATHL1
3110047P20RIK		9230114K14RIK		A130022J15RIK		9630033F20RIK		ARSJ		BARX2					ATIC
3110049J23RIK		9330111N05RIK		A130040M12RIK		9830107B12RIK		ASAH2		BASP1					ATP13A3
3110056O03RIK		9330133O14RIK		A1BG		9930013L23RIK		ASB13		BAT2L					ATP5J2
3110062M04RIK		9330182L06RIK		A2BP1		A130022J15RIK		ASB18		BAZ2B					ATPBD4
3110079O15RIK		9430015G10RIK		A2M		A130040M12RIK		ASB5		BBS9					ATRX
3110082D06RIK		9430023L20RIK		A330049M08RIK		A1BG		ASCC1		BC017612					AU021838
3110082I17RIK		9430031J16RIK		A430084P05RIK		A1CF		ASCL1		BC030336					AURKB
3110099E03RIK		9430038I01RIK		A430093F15RIK		A230050P20RIK		ASH2L		BC031353					AURKC
3230401D17RIK		9430076C15RIK		A430107O13RIK		A230051G13RIK		ASNS		BC031781					AV104666
3830408C21RIK		9430083A17RIK		A4GALT		A2BP1		ASPH		BC048507					AV312086
3930402G23RIK		9530008L14RIK		A530053G22RIK		A330050B17RIK		ASPM		BC052040					AV323315
4430402I18RIK		9530026P05RIK		A530088H08RIK		A330050F15RIK		ASPSCR1		BC061194					AW049765
4432412L15RIK		9530036O11RIK		A630055G03RIK		A430084P05RIK		ASS1		BCAP29					AW060207
4632411B12RIK		9530053A07RIK		A630089N07RIK		A430093F15RIK		ASTN1		BCAR1					A_51_P114236
4632415K11RIK		9630028H03RIK		A730011L01RIK		A430107O13RIK		ASTN2		BCAR3					A_51_P183703
4632415L05RIK		9630033F20RIK		A830018L16RIK		A4GALT		ASXL1		BCAS1					A_51_P305350
4632428N05RIK		9930013L23RIK		A830080D01RIK		A530013C23RIK		ATAD1		BCAS2					A_51_P333594
4732471D19RIK		9930014A18RIK		A830082N09RIK		A530053G22RIK		ATAD5		BCAS3					A_51_P375418
4732471J01RIK		9930021J03RIK		A930001N09RIK		A530088H08RIK		ATG2B		BCAT1					A_51_P402908
4831426I19RIK		9930023K05RIK		A930003A15RIK		A630089N07RIK		ATG4C		BCL2					A_51_P426986
4833403I15RIK		A130022J15RIK		A930005H10RIK		A730011L01RIK		ATG7		BCL2L1					A_52_P1004880
4833439L19RIK		A130040M12RIK		A930011G23RIK		A830007P12RIK		ATHL1		BCL2L15					A_52_P1021640
4833442J19RIK		A1BG		A930038C07RIK		A830018L16RIK		ATIC		BCL7A					A_52_P708886
4921501E09RIK		A1CF		AA387883		A830080D01RIK		ATOH1		BCMO1					A_52_P716675
4921504E06RIK		A230051G13RIK		AA415398		A830082N09RIK		ATOH7		BCOR					A_52_P764117
4921506M07RIK		A2BP1		AA986860		A930003A15RIK		ATP10A		BDH1					B130006D01RIK
4921507P07RIK		A430084P05RIK		AACS		A930004D18RIK		ATP10B		BDKRB2					B130055D15RIK
4921517D21RIK		A430093F15RIK		AADAT		A930011G23RIK		ATP11C		BDNF					B230112C05RIK
4921517D22RIK		A430107O13RIK		AAK1		A930038C07RIK		ATP12A		BEND3					B230311B06RIK
4921517L17RIK		A4GALT		AANAT		AA388235		ATP1A1		BEND6					B230312I18RIK
4921521F21RIK		A530053G22RIK		AARD		AA415398		ATP1B1		BHLHB9					B230337E12RIK
4921523A10RIK		A530054K11RIK		AARS2		AA543186		ATP2A2		BHLHE40					B3GNT2
4921524J17RIK		A530088H08RIK		AASDH		AADAT		ATP2B1		BIRC3					B3GNT7
4921528O07RIK		A630007B06RIK		AASDHPPT		AAK1		ATP2B4		BIRC6					B430119L13RIK
4922501L14RIK		A630055G03RIK		ABAT		AANAT		ATP6V0A1		BLNK					B4GALNT4
4922505E12RIK		A630089N07RIK		ABCA1		AARD		ATP6V0D2		BMI1					B930007L02RIK
4922505G16RIK		A730011L01RIK		ABCA13		AARS		ATP6V1H		BMP2K					B930041F14RIK
4930402H24RIK		A730017C20RIK		ABCA4		AARSD1		ATP8A1		BMP3					BARD1
4930403N07RIK		A830018L16RIK		ABCA5		AASS		ATP8A2		BMP4					BAT1A
4930404A10RIK		A830080D01RIK		ABCA6		ABCA1		ATPIF1		BMPR1B					BB146404
4930404H21RIK		A830082N09RIK		ABCA8B		ABCA13		ATRNL1		BNC2					BB283834
4930404N11RIK		A930003A15RIK		ABCB10		ABCA4		ATXN1		BRD1					BBS10
4930412C18RIK		A930005H10RIK		ABCB11		ABCA5		ATXN7L1		BRD4					BBS2
4930412O13RIK		A930011G23RIK		ABCB4		ABCA6		AU018091		BRD8					BBS7
4930417O13RIK		A930038C07RIK		ABCB5		ABCA7		AU040320		BRE					BC003267
4930420K17RIK		AA415398		ABCB7		ABCA8B		AUH		BRMS1L					BC006684
4930422G04RIK		AADAT		ABCC1		ABCB10		AUTS2		BRPF3					BC011426
4930422I07RIK		AAK1		ABCC12		ABCB5		AVPI1		BRUNOL4					BC012020
4930429B21RIK		AANAT		ABCC2		ABCB7		AW146154		BST1					BC012698
4930434E21RIK		AARD		ABCC4		ABCB9		AWAT2		BST2					BC013481
4930444G20RIK		AARS		ABCC5		ABCC1		AXIN2		BSX					BC016533
4930451C15RIK		AARS2		ABCC9		ABCC2		AYM1		BTBD11					BC018507
4930451I11RIK		AARSD1		ABCD2		ABCC4		B130006D01RIK		BTBD12					BC020077
4930452B06RIK		AASDH		ABCD3		ABCC5		B230206F22RIK		BTBD16					BC021831
4930455C21RIK		AASDHPPT		ABCD4		ABCC9		B330016D10RIK		BTBD9					BC024479
4930465K10RIK		ABCA1		ABCG1		ABCD3		B3GALT2		BTG1					BC025462
4930470P17RIK		ABCA12		ABCG2		ABCD4		B3GAT2		BTN2A2					BC026585
4930471G03RIK		ABCA13		ABHD2		ABCG1		B3GNT2		BTRC					BC026590
4930471M23RIK		ABCA4		ABHD5		ABHD10		B3GNT6		C030034I22RIK					BC027072
4930473A06RIK		ABCA5		ABHD6		ABHD11		B3GNT7		C030034L19RIK					BC027231
4930481A15RIK		ABCA6		ABI1		ABHD2		B430203M17RIK		C030044B11RIK					BC030440
4930483J18RIK		ABCA8B		ABI2		ABHD5		B4GALT1		C130026L21RIK					BC030867
4930503L19RIK		ABCB10		ABL1		ABHD6		B4GALT5		C130039O16RIK					BC031441
4930505A04RIK		ABCB5		ABL2		ABI1		B630005N14RIK		C1GALT1					BC032203
4930506M07RIK		ABCB7		ABLIM1		ABL1		B930007M17RIK		C1QL2					BC032265
4930507D05RIK		ABCB9		ABLIM2		ABL2		BACE2		C1QTNF1					BC034507
4930511I11RIK		ABCC2		ABO		ABLIM2		BACH2		C1QTNF2					BC037703
4930511M06RIK		ABCC4		ABR		ABO		BAD		C2CD2					BC038328
4930513N10RIK		ABCC5		ABRA		ABR		BAHCC1		C2CD2L					BC039142
4930519F16RIK		ABCC9		ABTB2		ABRA		BAI2		C330021F23RIK					BC043301
4930522H14RIK		ABCD2		ACACA		ABTB2		BAI3		C77080					BC048355
4930523C07RIK		ABCD3		ACAD11		ACACA		BAIAP2L1		C77370					BC049349
4930524B15RIK		ABCD4		ACADL		ACACB		BANK1		C80913					BC050188
4930528F23RIK		ABCG1		ACAN		ACAD11		BARHL1		CABLES1					BC052040
4930529M08RIK		ABCG2		ACAP2		ACAD8		BARHL2		CACHD1					BC052046
4930534B04RIK		ABCG5		ACBD4		ACADM		BARX1		CACNA1A					BC052484
4930538K18RIK		ABHD11		ACBD6		ACAN		BARX2		CACNA1C					BC053440
4930539E08RIK		ABHD2		ACCN1		ACAP2		BASP1		CACNA2D1					BC054101
4930544O15RIK		ABHD6		ACCS		ACBD4		BAT2L		CACNA2D3					BC057022
4930549C01RIK		ABI2		ACCSL		ACBD6		BAZ2B		CACNA2D4					BC057170
4930555I21RIK		ABL1		ACER2		ACCN1		BBS9		CACNG7					BC057627
4930558C23RIK		ABL2		ACHE		ACCN5		BC017612		CACYBP					BC060267
4930562C15RIK		ABLIM2		ACLY		ACCS		BC018465		CADM1					BC061212
4930563D23RIK		ABO		ACO1		ACCSL		BC021891		CADM3					BC065085
4930567H12RIK		ABR		ACO2		ACER1		BC023829		CADPS					BC066028
4930571K23RIK		ABRA		ACOT1		ACLY		BC030307		CADPS2					BC066140
4930572J05RIK		ABTB2		ACOT11		ACO1		BC030336		CALB2					BC067068
4930579G22RIK		ACAA1A		ACOT3		ACOT1		BC031181		CALD1					BC088983
4930579J09RIK		ACAA2		ACOT7		ACOT11		BC031353		CALM2					BC089491
4930581F22RIK		ACACA		ACOXL		ACOT9		BC031781		CALML3					BC106120
4930583H14RIK		ACACB		ACP5		ACOXL		BC048507		CALN1					BCAM
4930583K01RIK		ACAD11		ACP6		ACP2		BC052040		CAMK1D					BCAS1
4930584F24RIK		ACAD8		ACPL2		ACP5		BC061194		CAMK1G					BCAT1
4930588N13RIK		ACADM		ACPP		ACP6		BCAP29		CAMK2B					BCKDHB
4930590J08RIK		ACAN		ACSBG2		ACPL2		BCAR1		CAMTA1					BCKDK
4931406C07RIK		ACAP2		ACSL1		ACSBG2		BCAR3		CAP2					BCL2L11
4931406P16RIK		ACBD6		ACSL3		ACSF2		BCAS1		CAPN11					BCL2L14
4931408A02RIK		ACCN1		ACSL4		ACSL3		BCAS2		CAPN5					BCL3
4931409K22RIK		ACCN5		ACSL5		ACSL4		BCAS3		CAPRIN2					BCL6B
4931414P19RIK		ACCS		ACSM2		ACSL5		BCAT1		CAPS2					BCS1L
4931417G12RIK		ACCSL		ACSM5		ACSL6		BCL2		CAPZB					BDH1
4931429I11RIK		ACE		ACTB		ACSM2		BCL2L1		CAR2					BDH2
4931432M23RIK		ACER2		ACTL6A		ACSM5		BCL2L15		CAR5B					BE865018
4931440L10RIK		ACER3		ACTL9		ACSS1		BCL7A		CAR6					BIRC2
4931440P22RIK		ACLY		ACTN1		ACTB		BCL9L		CASP3					BLNK
4932411G14RIK		ACO1		ACTN4		ACTL6A		BCMO1		CASQ2					BMP4
4932412H11RIK		ACOT1		ACTR2		ACTL7B		BCOR		CAST					BNC2
4932415G12RIK		ACOT11		ACTR3B		ACTN1		BDH1		CBARA1					BRCA1
4932416H05RIK		ACOT4		ACTRT2		ACTN4		BDKRB2		CBFA2T2					BRE
4932418E24RIK		ACOT8		ACVR1		ACTR1B		BDNF		CC2D1B					BRIP1
4932425I24RIK		ACOT9		ACVR1B		ACTR2		BEND3		CCBL2					BRP16
4932431H17RIK		ACOXL		ACVR1C		ACTRT2		BEND6		CCDC109A					BRRN1
4932435O22RIK		ACP5		ACVR2A		ACVR1		BEND7		CCDC129					BRUNOL5
4932438H23RIK		ACP6		ACYP2		ACVR1B		BHLHB9		CCDC138					BSPRY
4932441K18RIK		ACPL2		ADAM12		ACYP2		BHLHE40		CCDC158					BTAF1
4932443I19RIK		ACSBG2		ADAM17		ADAM10		BIRC3		CCDC160					BTBD2
4933400C05RIK		ACSF2		ADAM19		ADAM12		BIRC6		CCDC28A					BTBD6
4933401F05RIK		ACSL1		ADAM2		ADAM17		BLNK		CCDC3					BU053129
4933402J07RIK		ACSL3		ADAM22		ADAM19		BMI1		CCDC30					BUB1B
4933402N03RIK		ACSL4		ADAM23		ADAM23		BMP2K		CCDC39					BXDC1
4933402P03RIK		ACSL5		ADAM24		ADAM24		BMP3		CCDC46					BZW2
4933403F05RIK		ACSM2		ADAM7		ADAM25		BMP4		CCDC60					C030039L03RIK
4933403G14RIK		ACSM3		ADAM9		ADAM30		BMPR1B		CCDC63					C130021H21RIK
4933404M02RIK		ACSM5		ADAMDEC1		ADAM5		BMPR2		CCDC73					C130052G03RIK
4933404O12RIK		ACSS1		ADAMTS10		ADAM7		BNC2		CCDC87					C130069I09RIK
4933406K04RIK		ACTB		ADAMTS14		ADAMDEC1		BRD1		CCDC88C					C1QDC1
4933406M09RIK		ACTG1		ADAMTS18		ADAMTS10		BRD4		CCDC90A					C230043N17RIK
4933407C03RIK		ACTL6A		ADAMTS19		ADAMTS19		BRD8		CCL25					C230052I12RIK
4933407P14RIK		ACTL7B		ADAMTS2		ADAMTS6		BRE		CCNA1					C330001K17RIK
4933411K16RIK		ACTN1		ADAMTS3		ADAMTS9		BRMS1L		CCNC					C330002G24RIK
4933413N12RIK		ACTN4		ADAMTS7		ADAMTSL1		BRPF3		CCND1					C330003B14RIK
4933416C03RIK		ACTR1B		ADAMTS8		ADAMTSL4		BRUNOL4		CCND2					C330005M16RIK
4933417A18RIK		ACTR2		ADAMTS9		ADAP1		BST1		CCND3					C330016O10RIK
4933421E11RIK		ACTR3B		ADAMTSL1		ADAP2		BST2		CCNE1					C330019L16RIK
4933422H20RIK		ACTRT2		ADAMTSL4		ADAR		BSX		CCNH					C330024D12RIK
4933425O20RIK		ACVR1		ADAP1		ADARB2		BTBD11		CCNJL					C330027C09RIK
4933426M11RIK		ACVR1B		ADAP2		ADAT2		BTBD12		CCR7					C630043F03RIK
4933427D06RIK		ACVRL1		ADAR		ADC		BTBD16		CCR9					C730015A04RIK
4933427D14RIK		ACYP2		ADARB2		ADCY1		BTBD9		CCRL1					C730049O14RIK
4933431E20RIK		ADAM10		ADC		ADCY10		BTF3L4		CCRN4L					C78409
4933432B09RIK		ADAM12		ADCY1		ADCY3		BTG1		CD180					C80638
4933433P14RIK		ADAM17		ADCY2		ADCY5		BTLA		CD1D2					C80913
4933439F18RIK		ADAM19		ADCY3		ADCY6		BTN2A2		CD2					C8G
5031414D18RIK		ADAM2		ADCY5		ADCY9		BTRC		CD200R1					C920008N22RIK
5031425F14RIK		ADAM22		ADCY9		ADD2		BY080835		CD24A					CAD
5031439G07RIK		ADAM23		ADCYAP1R1		ADD3		C030034I22RIK		CD2AP					CALML4
5033406O09RIK		ADAM30		ADD1		ADHFE1		C030034L19RIK		CD320					CAMK2B
5033411D12RIK		ADAM5		ADD3		ADIPOR1		C030044B11RIK		CD38					CAPSL
5033414K04RIK		ADAM7		ADH7		ADIPOR2		C130026L21RIK		CD4					CAR12
5133401N09RIK		ADAM9		ADHFE1		ADK		C130039O16RIK		CD40LG					CAR4
5330413P13RIK		ADAMDEC1		ADIPOR1		ADM		C1GALT1		CD44					CARD4
5330417C22RIK		ADAMTS10		ADIPOR2		ADNP		C1GALT1C1		CD47					CB587035
5330426P16RIK		ADAMTS14		ADK		ADNP2		C1QL2		CD83					CB590298
5330437I02RIK		ADAMTS18		ADNP		ADORA2B		C1QTNF1		CD84					CB590425
5430402O13RIK		ADAMTS19		ADNP2		ADORA3		C1QTNF2		CD9					CBLN1
5430405G05RIK		ADAMTS6		ADO		ADPRH		C1QTNF3		CDC2L6					CBS
5430407P10RIK		ADAMTS7		ADORA1		ADPRHL1		C2CD2		CDC37L1					CBX3
5430413K10RIK		ADAMTS8		ADORA3		ADRA1A		C2CD2L		CDC42EP3					CBX5
5430416O09RIK		ADAMTS9		ADPGK		ADRA1B		C330021F23RIK		CDC42EP4					CBX7
5430419D17RIK		ADAMTSL1		ADPRH		ADRA2A		C77080		CDC42EP5					CCBL2
5730403B10RIK		ADAMTSL4		ADRA1A		ADRB1		C77370		CDC73					CCDC101
5730409E04RIK		ADAP1		ADRA1B		ADRB2		C80913		CDH1					CCDC103
5730410E15RIK		ADAR		ADRA2A		ADRB3		CABLES1		CDH13					CCDC18
5730419I09RIK		ADARB2		ADRB3		ADRBK2		CABP7		CDH2					CCDC19
5730422E09RIK		ADC		ADRBK1		ADSS		CACHD1		CDH3					CCDC28B
5730437N04RIK		ADCY1		AEBP2		AEBP2		CACNA1A		CDH5					CCDC46
5730455O13RIK		ADCY3		AFAP1L1		AES		CACNA1C		CDH6					CCDC5
5730494N06RIK		ADCY5		AFF1		AFAP1		CACNA2D1		CDH8					CCDC88
5730508B09RIK		ADCY9		AFF3		AFAP1L2		CACNA2D3		CDK5R2					CCDC96
5730522E02RIK		ADCYAP1R1		AFF4		AFF1		CACNA2D4		CDK6					CCNA2
5730528L13RIK		ADD3		AFTPH		AFF3		CACNG7		CDKAL1					CCNB1
5730590G19RIK		ADHFE1		AGAP1		AFF4		CACYBP		CDKN1A					CCNB2-PS
5730601F06RIK		ADIPOR2		AGAP3		AFG3L2		CADM1		CDKN2AIP					CCND3
5830403L16RIK		ADK		AGBL3		AGAP1		CADM3		CDO1					CCNE1
5830411N06RIK		ADNP		AGBL4		AGBL2		CADPS		CDS1					CCNE2
5830415F09RIK		ADNP2		AGBL5		AGBL3		CADPS2		CDX1					CCNJL
5830416P10RIK		ADO		AGFG1		AGBL4		CALB2		CDX2					CCT4
5830427D03RIK		ADORA1		AGK		AGFG1		CALD1		CDX4					CD38
5830433M19RIK		ADORA3		AGL		AGFG2		CALM2		CDYL					CD55
5930412G12RIK		ADPRH		AGPAT2		AGK		CALML3		CEACAM10					CD79B
6030405A18RIK		ADPRHL1		AGPAT3		AGL		CALN1		CECR5					CDC14B
6030419C18RIK		ADRA1A		AGPAT4		AGMAT		CAMK1D		CENPA					CDC23
6030429G01RIK		ADRA1B		AGPAT5		AGPAT2		CAMK1G		CENPJ					CDC25B
6030446N20RIK		ADRA2A		AGPAT6		AGPAT3		CAMK2A		CEP55					CDC25C
6030468B19RIK		ADRB1		AGPS		AGPAT4		CAMK2B		CEP68					CDC26
6030498E09RIK		ADRB2		AGR3		AGPAT5		CAMK4		CEP78					CDC42EP4
6130401L20RIK		ADRB3		AGRN		AGPAT6		CAMTA1		CFDP1					CDC6
6230400D17RIK		ADSS		AGTPBP1		AGPS		CAND1		CFH					CDCA3
6330403A02RIK		AEBP1		AGTR1A		AGR3		CAP2		CGA					CDCA7L
6330406I15RIK		AEBP2		AGTR1B		AGRN		CAPN11		CGGBP1					CDCP1
6330407J23RIK		AFAP1		AGTRAP		AGTPBP1		CAPN5		CGN					CDK10
6330416G13RIK		AFAP1L2		AHCTF1		AGTRAP		CAPRIN2		CGNL1					CDK4
6330439K17RIK		AFF1		AHCY		AHCY		CAPS2		CHCHD10					CDK5RAP1
6330503K22RIK		AFF2		AHCYL2		AHCYL2		CAPZB		CHCHD2					CDK6
6330512M04RIK		AFF3		AHDC1		AHDC1		CAR2		CHCHD3					CDK8
6330527O06RIK		AFF4		AHI1		AHI1		CAR5B		CHD1					CDKL2
6330545A04RIK		AFTPH		AHNAK		AHNAK		CAR6		CHD1L					CDYL2
6330549D23RIK		AGAP1		AHSA1		AHSA1		CASK		CHD2					CEACAM2
6330577E15RIK		AGBL2		AI118078		AI314831		CASP3		CHD6					CECR2
6330578E17RIK		AGBL3		AI314180		AI414108		CASQ2		CHD7					CENPA
6430527G18RIK		AGBL4		AI314831		AI427809		CASR		CHD9					CENPI
6430531B16RIK		AGFG1		AI427809		AI480653		CAST		CHEK2					CENPK
6430537H07RIK		AGFG2		AI506816		AI593442		CBARA1		CHGA					CENPM
6430548M08RIK		AGK		AI593442		AI661453		CBFA2T2		CHIC2					CENPP
6430562O15RIK		AGL		AI848100		AI747448		CBWD1		CHKA					CENPT
6430571L13RIK		AGMAT		AI987944		AI848100		CC2D1B		CHMP2B					CENTB1
6430573F11RIK		AGPAT2		AIG1		AIF1		CCBE1		CHN2					CEP27
6430598A04RIK		AGPAT3		AIM1		AIG1		CCBL2		CHST1					CEP55
6430704M03RIK		AGPAT4		AIM2		AIM1		CCDC102A		CHST10					CEP70
6530401D17RIK		AGPAT5		AIPL1		AIM2		CCDC109A		CHST15					CEP78
6530401N04RIK		AGPAT6		AIRN		AIPL1		CCDC129		CHST8					CGA
6530402F18RIK		AGPS		AK129341		AJAP1		CCDC138		CHSY1					CHCHD4
6530411M01RIK		AGR3		AK2		AK2		CCDC146		CIC					CHCHD5
677156		AGRN		AK3		AK3		CCDC158		CIDEA					CHEK1
6820408C15RIK		AGTPBP1		AK3L1		AK5		CCDC160		CIR1					CHN1
7420416P09RIK		AGTR1B		AK5		AKAP1		CCDC28A		CISD1					CHRNA9
7530420F21RIK		AGTRAP		AKAP1		AKAP10		CCDC3		CITED2					CHST5
8030462N17RIK		AHCTF1		AKAP10		AKAP11		CCDC30		CKAP4					CHST8
8430406I07RIK		AHCY		AKAP11		AKAP12		CCDC38		CKAP5					CHTF18
8430408G22RIK		AHCYL2		AKAP12		AKAP2		CCDC39		CLDN10A					CITED4
8430410K20RIK		AHDC1		AKAP13		AKAP6		CCDC41		CLDN12					CJ042244
8430419L09RIK		AHI1		AKAP2		AKAP7		CCDC42		CLDN3					CK346950
8430427H17RIK		AHNAK		AKAP6		AKAP8		CCDC46		CLDN5					CK347075
8430429K09RIK		AHSA1		AKAP7		AKIRIN2		CCDC52		CLEC11A					CKAP2
9030224M15RIK		AI314180		AKAP8		AKNAD1		CCDC60		CLEC12A					CKMT1
9030409G11RIK		AI314831		AKAP9		AKR1B10		CCDC63		CLEC2D					CLCA2
9030420J04RIK		AI413782		AKIRIN1		AKR1B3		CCDC64		CLINT1					CLCN1
9030425E11RIK		AI414108		AKIRIN2		AKR1B7		CCDC68		CLMN					CLCNKB
9030612E09RIK		AI427809		AKNAD1		AKR1B8		CCDC73		CLN5					CLDN12
9030617O03RIK		AI467606		AKR1B3		AKR1C12		CCDC80		CLNK					CLDN3
9030624J02RIK		AI480653		AKR1B8		AKR1C13		CCDC84		CLOCK					CLDN5
9030625A04RIK		AI846148		AKR1C12		AKR1C14		CCDC87		CLPB					CLSPN
9130008F23RIK		AI848100		AKR1C14		AKR1C18		CCDC88C		CLRN1					CLSTN3
9130011E15RIK		AIF1		AKR1C20		AKR1C19		CCDC90A		CLRN3					CMKOR1
9130011J15RIK		AIG1		AKR1C21		AKR1C20		CCL25		CLSTN2					CMTM4
9130017N09RIK		AIM1		AKR1D1		AKR1C21		CCNA1		CLTC					CN716893
9130221D24RIK		AIM2		AKR1E1		AKR1D1		CCNC		CLYBL					CNGA3
9130230L23RIK		AIPL1		AKT2		AKT1		CCND1		CMA2					COBL
9130401M01RIK		AIRN		AKT3		AKT2		CCND2		CMAS					COL17A1
9130404D08RIK		AJAP1		ALDH1A2		AKT3		CCND3		CML2					COL18A1
9130404H23RIK		AK129341		ALDH1A3		ALAS2		CCNE1		CMPK2					COPS3
9230110C19RIK		AK2		ALDH1B1		ALDH16A1		CCNH		CNGA3					CORO1A
9230114K14RIK		AK3		ALDH1L1		ALDH1A2		CCNJL		CNGB3					COX4NB
9230116N13RIK		AK5		ALDH2		ALDH1A3		CCR7		CNN3					COX6B2
9330020H09RIK		AK7		ALDH3A1		ALDH1B1		CCR9		CNNM1					COX7B
9330111N05RIK		AKAP1		ALDH3A2		ALDH1L1		CCRL1		CNNM2					COX7C
9330133O14RIK		AKAP11		ALDH4A1		ALDH2		CCRN4L		CNOT1					CPA2
9330175E14RIK		AKAP12		ALDH8A1		ALDH3A1		CCT6B		CNOT10					CPN1
9330182L06RIK		AKAP13		ALDOART2		ALDH3A2		CD180		CNOT2					CPNE9
9430008C03RIK		AKAP2		ALG10B		ALDH4A1		CD1D2		CNOT6					CPSF3L
9430015G10RIK		AKAP6		ALG13		ALDH7A1		CD2		CNPY1					CRABP1
9430016H08RIK		AKAP7		ALG2		ALDOA		CD200R1		CNR1					CRADD
9430020K01RIK		AKAP8		ALG6		ALDOART2		CD24A		CNTN4					CRISP1
9430023L20RIK		AKAP9		ALK		ALG10B		CD2AP		CNTN5					CRMP1
9430038I01RIK		AKIRIN2		ALLC		ALG13		CD320		COBL					CROCC
9430070O13RIK		AKNAD1		ALMS1		ALG14		CD38		COCH					CRTAC1
9430076C15RIK		AKR1B10		ALOX5		ALG2		CD4		COG5					CRYM
9430083A17RIK		AKR1B3		ALPK1		ALG6		CD40LG		COL13A1					CSAD
9530003J23RIK		AKR1B7		ALPK2		ALG8		CD44		COL14A1					CSE1L
9530008L14RIK		AKR1B8		ALPK3		ALK		CD47		COL16A1					CSH1
9530026P05RIK		AKR1C12		ALPL		ALKBH1		CD59A		COL18A1					CSTF2
9530036O11RIK		AKR1C13		ALS2		ALPK1		CD83		COL1A2					CTBP2
9530059O14RIK		AKR1C14		ALX4		ALPK2		CD84		COL25A1					CTCF
9530068E07RIK		AKR1C18		AMD2		ALPK3		CD9		COL5A1					CTNNAL1
9530077C05RIK		AKR1C19		AMMECR1		ALPL		CDC2A		COMMD10					CUL2
9630028H03RIK		AKR1C20		AMMECR1L		ALS2CR12		CDC2L6		COMMD2					CYCT
9630033F20RIK		AKR1C21		AMN1		AMBRA1		CDC37L1		COMMD7					CYSLTR2
9830001H06RIK		AKR1D1		AMOTL1		AMMECR1L		CDC42EP3		COPS5					D030065N23RIK
9830107B12RIK		AKT2		AMOTL2		AMOTL1		CDC42EP4		COPS8					D10ERTD322E
9930013L23RIK		ALAS2		AMPD1		AMOTL2		CDC42EP5		COPZ2					D11BWG0280E
9930023K05RIK		ALCAM		AMPD3		AMPD1		CDC73		COQ2					D11ERTD497E
A		ALDH1A2		AMPH		AMPD3		CDH1		CORIN					D11ERTD636E
A030009H04RIK		ALDH1A3		ANAPC10		AMPH		CDH13		CORO6					D130058I21RIK
A130022J15RIK		ALDH1B1		ANAPC13		AMT		CDH2		COX4I2					D13WSU177E
A130042E20RIK		ALDH1L1		ANAPC4		ANAPC13		CDH3		COX6A1					D14ERTD500E
A1BG		ALDH3A1		ANAPC5		ANAPC4		CDH5		CPD					D14ERTD668E
A1CF		ALDH3A2		ANAPC7		ANAPC5		CDH6		CPE					D15WSU169E
A230046K03RIK		ALDH4A1		ANGEL1		ANGEL1		CDH8		CPEB4					D16ERTD472E
A230050P20RIK		ALDH5A1		ANGPT1		ANGPT1		CDK5R2		CPLX4					D17ERTD441E
A230065H16RIK		ALDH8A1		ANGPT2		ANGPT2		CDK6		CPSF6					D17H6S56E-5
A230069A22RIK		ALDOART2		ANGPTL1		ANK		CDKAL1		CPVL					D19BWG1357E
A2BP1		ALG10B		ANGPTL2		ANK1		CDKN1A		CRABP1					D19ERTD409E
A2M		ALG13		ANK		ANK2		CDKN1C		CRADD					D19WSU12E
A330049M08RIK		ALG14		ANK1		ANK3		CDKN2AIP		CRB2					D230005D02RIK
A330050B17RIK		ALG2		ANK2		ANKAR		CDKN2B		CREB1					D230007K08RIK
A330050F15RIK		ALG6		ANK3		ANKFN1		CDO1		CREB3L2					D230025D16RIK
A430005L14RIK		ALG8		ANKAR		ANKFY1		CDS1		CREBL2					D2ERTD750E
A430033K04RIK		ALK		ANKDD1B		ANKLE2		CDX1		CRIM1					D2HGDH
A430078G23RIK		ALKBH3		ANKFN1		ANKRA2		CDX2		CRNN					D2WSU81E
A430084P05RIK		ALKBH8		ANKFY1		ANKRD1		CDX4		CRTAC1					D3ERTD300E
A430093F15RIK		ALMS1		ANKIB1		ANKRD10		CDYL		CRYBA1					D430041B17RIK
A430107D22RIK		ALOX5		ANKLE2		ANKRD11		CEACAM10		CRYBG3					D630023F18RIK
A430107O13RIK		ALOX5AP		ANKRA2		ANKRD13A		CEACAM19		CRYGC					D630037F22RIK
A430110N23RIK		ALOXE3		ANKRD1		ANKRD13C		CECR5		CRYGD					D630045M09RIK
A4GALT		ALPK1		ANKRD10		ANKRD17		CELSR1		CSGALNACT1					D7ERTD715E
A530013C23RIK		ALPK2		ANKRD11		ANKRD27		CENPA		CSMD1					D930021H04RIK
A530016L24RIK		ALPK3		ANKRD12		ANKRD28		CENPJ		CSMD3					D930048N14RIK
A530053G22RIK		ALPL		ANKRD13A		ANKRD33B		CEP135		CSN3					DAB1
A530058N18RIK		ALS2CR12		ANKRD13C		ANKRD35		CEP55		CSNK1A1					DAK
A530082C11RIK		AMD2		ANKRD17		ANKRD36		CEP68		CSNK2A1					DALRD3
A530088H08RIK		AMFR		ANKRD28		ANKRD40		CEP78		CSRNP1					DAPP1
A630001G21RIK		AMMECR1		ANKRD33B		ANKRD43		CFDP1		CSRNP3					DARS2
A630007B06RIK		AMMECR1L		ANKRD35		ANKRD45		CFH		CSRP1					DCBLD1
A630033E08RIK		AMOTL1		ANKRD43		ANKRD46		CGA		CSRP2BP					DCK
A630055G03RIK		AMOTL2		ANKRD44		ANKRD54		CGGBP1		CTBP2					DCLRE1B
A630066F11RIK		AMPD1		ANKRD46		ANKRD55		CGN		CTDP1					DCTD
A630072M18RIK		AMPD3		ANKRD5		ANKRD6		CGNL1		CTDSP2					DDC
A630089N07RIK		AMPH		ANKRD50		ANKS1		CHCHD10		CTGF					DDX11
A730011L01RIK		AMT		ANKRD55		ANKS1B		CHCHD2		CTLA4					DDX18
A830018L16RIK		ANAPC13		ANKRD57		ANKS4B		CHCHD3		CTNNA1					DDX47
A830080D01RIK		ANAPC5		ANKRD58		ANLN		CHD1		CTNNA2					DDX58
A830093I24RIK		ANG2		ANKRD6		ANO1		CHD1L		CTNNA3					DDX59
A930001N09RIK		ANG3		ANKRD61		ANO10		CHD2		CTNNBL1					DEADC1
A930004D18RIK		ANGEL1		ANKRD7		ANO4		CHD3		CTNND2					DEK
A930007I19RIK		ANGPT1		ANKS1		ANO6		CHD6		CTSC					DENND1C
A930011G23RIK		ANGPT2		ANKS1B		ANP32A		CHD7		CTSF					DEPDC5
A930015D03RIK		ANK		ANKS4B		ANP32B		CHD9		CTTNBP2					DEPDC6
A930018P22RIK		ANK1		ANLN		ANPEP		CHEK2		CUBN					DES
A930038C07RIK		ANK2		ANO1		ANUBL1		CHGA		CUEDC1					DFFB
AA387883		ANK3		ANO10		ANXA11		CHIC2		CUGBP2					DGCR8
AA408296		ANKAR		ANO3		ANXA13		CHKA		CUL2					DHCR7
AA415398		ANKFN1		ANO4		ANXA3		CHMP2B		CUL3					DHODH
AA465934		ANKFY1		ANO6		ANXA5		CHN2		CUL4B					DHRS10
AA543186		ANKHD1		ANP32A		ANXA6		CHRM1		CUL5					DIRAS1
AAAS		ANKLE2		ANTXR1		ANXA7		CHST1		CUX1					DKK1
AACS		ANKMY1		ANXA1		AOAH		CHST10		CWF19L2					DLG7
AAGAB		ANKRA2		ANXA11		AOC2		CHST15		CWH43					DLGAP3
AAK1		ANKRD1		ANXA13		AOC3		CHST8		CXADR					DLL3
AANAT		ANKRD10		ANXA3		AOX3		CHSY1		CXCL12					DMC1H
AARD		ANKRD11		ANXA5		AOX3L1		CIC		CXCL13					DMD
AARS2		ANKRD13A		ANXA6		AP1AR		CIDEA		CXCR3					DMRTC2
AARSD1		ANKRD13C		AOAH		AP1B1		CIR1		CXXC1					DNA2L
AASDH		ANKRD17		AOC2		AP1M1		CISD1		CYBRD1					DNAHC8
AASS		ANKRD23		AOC3		AP1M2		CITED1		CYM					DNAJC6
AATK		ANKRD27		AOX3		AP1S3		CITED2		CYP19A1					DNASE2A
ABAT		ANKRD28		AOX3L1		AP2B1		CKAP4		CYP1B1					DNER
ABCA1		ANKRD33B		AP1AR		AP3B1		CKAP5		CYP39A1					DNMT2
ABCA12		ANKRD35		AP1M1		AP3B2		CLCA6		CYP7B1					DNMT3B
ABCA13		ANKRD36		AP1S3		AP4E1		CLDN10A		CYPT12					DOC2A
ABCA14		ANKRD40		AP3B1		AP4S1		CLDN12		CYTSB					DONSON
ABCA15		ANKRD43		AP3B2		APAF1		CLDN3		D030018L15RIK					DPP4
ABCA3		ANKRD44		AP3M1		APBA2		CLDN5		D10627					DPPA2
ABCA4		ANKRD45		AP3S1		APBB2		CLEC11A		D10BWG1379E					DPPA3
ABCA5		ANKRD46		AP4E1		APC		CLEC12A		D10ERTD322E					DPPA4
ABCA7		ANKRD5		AP4S1		APCDD1		CLEC2D		D10JHU81E					DPY19L1
ABCB10		ANKRD55		APBA1		API5		CLEC2E		D18ERTD653E					DPYS
ABCB1A		ANKRD56		APBA2		APLN		CLEC2H		D19ERTD737E					DPYSL5
ABCB1B		ANKRD6		APBB1		APLP1		CLEC2I		D1BWG0212E					DRBP1
ABCB4		ANKS1		APBB2		APLP2		CLINT1		D1PAS1					DSCR2
ABCB5		ANKS1B		APC		APOBEC2		CLMN		D330050I23RIK					DSG2
ABCB6		ANKS4B		API5		APOBEC3		CLN5		D3BWG0562E					DTYMK
ABCB7		ANLN		APIP		APOC1		CLNK		D430019H16RIK					DUSP22
ABCB8		ANO1		APLN		APOC4		CLOCK		D430041D05RIK					DUSP27
ABCB9		ANO10		APLNR		APOD		CLPB		D4BWG0951E					DUT
ABCC1		ANO4		APLP2		APOE		CLRN1		D630039A03RIK					DYRK3
ABCC12		ANO6		APOBEC1		APOL7A		CLRN3		D6MM5E					E130013N09RIK
ABCC2		ANP32A		APOBEC2		APOLD1		CLSTN2		D730040F13RIK					E130014J05RIK
ABCC3		ANPEP		APOBEC3		APOO		CLTA		D8ERTD82E					E130016E03RIK
ABCC4		ANXA1		APOD		APOO-PS		CLTC		D930015E06RIK					E130202H07RIK
ABCC5		ANXA11		APOL7A		APPL1		CLYBL		DAAM2					E130303B06RIK
ABCC6		ANXA13		APOLD1		APPL2		CMA2		DAB2IP					E2F2
ABCC9		ANXA3		APOO		AQP11		CMAS		DACT1					E2F5
ABCD1		ANXA5		APPL2		AQP3		CML2		DAG1					E2F8
ABCD2		ANXA6		AQP11		AQP4		CMPK2		DAGLA					E430016P22RIK
ABCD3		AOAH		AQP3		AQP9		CNGA3		DAP					EBNA1BP2
ABCD4		AOX3		AQP9		AQR		CNGB3		DAPK1					EED
ABCF2		AOX3L1		AQR		ARAF		CNN3		DAPL1					EEF1G
ABCG1		AP1AR		ARAF		ARAP3		CNNM1		DAPP1					EFCAB4A
ABCG2		AP1B1		ARAP3		ARC		CNNM2		DARS					EFCBP2
ABCG4		AP1M1		ARC		ARD1B		CNO		DAXX					EFHB
ABHD10		AP1S3		ARCN1		ARF1		CNOT1		DBX1					EFHC1
ABHD11		AP2B1		ARD1B		ARF2		CNOT10		DCBLD1					EFHC2
ABHD12		AP2M1		ARF2		ARF6		CNOT2		DCC					EFHD1
ABHD14B		AP3B1		ARF3		ARFGAP3		CNOT6		DCLK2					EFS
ABHD2		AP3B2		ARFGAP3		ARFGEF2		CNPY1		DCLK3					EGFL7
ABHD3		AP3S1		ARFGEF2		ARFIP1		CNR1		DCP2					EIF2A
ABHD5		AP4E1		ARG1		ARHGAP1		CNTFR		DCTD					EIF4E
ABHD6		AP4S1		ARHGAP10		ARHGAP10		CNTN1		DCTN1					ELAVL2
ABHD8		APAF1		ARHGAP15		ARHGAP11A		CNTN4		DDC					ELAVL4
ABI1		APBA1		ARHGAP17		ARHGAP15		CNTN5		DDIT4					ELL3
ABI2		APBA2		ARHGAP18		ARHGAP17		CNTNAP5A		DDX17					ELOVL6
ABI3		APBB1IP		ARHGAP21		ARHGAP20		COBL		DDX3X					ELP3
ABI3BP		APBB2		ARHGAP22		ARHGAP21		COCH		DDX47					EMB
ABL1		APC		ARHGAP23		ARHGAP22		COG5		DDX58					EME1
ABL2		API5		ARHGAP25		ARHGAP23		COL13A1		DEFB1					EML4
ABLIM1		APLN		ARHGAP26		ARHGAP24		COL14A1		DENND2C					EN2
ABLIM2		APLNR		ARHGAP28		ARHGAP25		COL16A1		DENND4C					ENDOG
ABO		APLP2		ARHGAP29		ARHGAP26		COL18A1		DENND5A					ENO3
ABP1		APOBEC1		ARHGAP8		ARHGAP28		COL1A2		DENND5B					ENPP3
ABPZ		APOBEC2		ARHGDIB		ARHGAP29		COL23A1		DEPDC6					ENSMUST00000021282
ABR		APOBEC3		ARHGEF1		ARHGAP5		COL25A1		DGCR2					ENSMUST00000026573
ABRA		APOC1		ARHGEF10		ARHGEF10		COL28A1		DGKE					ENSMUST00000033495
ABT1		APOC4		ARHGEF10L		ARHGEF10L		COL4A2		DGKH					ENSMUST00000034980
ABTB1		APOD		ARHGEF11		ARHGEF11		COL5A1		DGKI					ENSMUST00000035987
ABTB2		APOE		ARHGEF12		ARHGEF12		COLEC12		DHRS7					ENSMUST00000036329
ACAA2		APOL7A		ARHGEF18		ARHGEF18		COLQ		DHRS9					ENSMUST00000036576
ACACA		APOLD1		ARHGEF19		ARHGEF19		COMMD10		DHX32					ENSMUST00000036862
ACACB		APP		ARHGEF2		ARHGEF2		COMMD2		DHX40					ENSMUST00000037336
ACAD10		APPL2		ARHGEF3		ARHGEF3		COMMD7		DHX8					ENSMUST00000043911
ACAD11		APTX		ARHGEF7		ARHGEF4		COPS5		DIAP1					ENSMUST00000057459
ACADL		AQP11		ARID1A		ARHGEF6		COPS8		DIAP3					ENSMUST00000061184
ACADM		AQP3		ARID1B		ARHGEF7		COPZ2		DIDO1					ENSMUST00000062754
ACADS		AQP7		ARID2		ARHGEF9		COQ2		DIP2B					ENSMUST00000066134
ACADSB		AQP9		ARID3B		ARID1A		CORIN		DIP2C					ENSMUST00000066907
ACAN		AQR		ARID4A		ARID1B		CORO6		DIRAS2					ENSMUST00000067022
ACAP2		ARAF		ARID4B		ARID2		COX4I2		DIXDC1					ENSMUST00000069187
ACAT1		ARAP3		ARID5B		ARID3B		COX6A1		DKK1					ENSMUST00000074313
ACBD3		ARC		ARIH1		ARID4A		CPD		DLC1					ENSMUST00000079662
ACBD4		ARD1B		ARIH2		ARID4B		CPE		DLEU2					ENSMUST00000080362
ACBD6		ARF1		ARL11		ARID5B		CPEB4		DLGAP1					ENSMUST00000082421
ACCN1		ARF2		ARL15		ARIH1		CPLX4		DLGAP2					ENSMUST00000084525
ACCN2		ARFGAP3		ARL3		ARIH2		CPSF6		DLGAP3					ENSMUST00000090782
ACCN4		ARFGEF2		ARL4A		ARL15		CPVL		DLGAP4					ENSMUST00000092045
ACCS		ARFIP1		ARL4C		ARL3		CRABP1		DLK1					ENSMUST00000093863
ACCSL		ARG1		ARL4D		ARL4A		CRADD		DLL1					ENSMUST00000096050
ACE		ARG2		ARL5A		ARL4C		CRB2		DLX2					ENSMUST00000096268
ACER1		ARHGAP1		ARL5B		ARL4D		CREB1		DLX6OS1					ENSMUST00000096320
ACER2		ARHGAP11A		ARL6		ARL5B		CREB3L2		DMBX1					ENSMUST00000098674
ACER3		ARHGAP15		ARL6IP5		ARL5C		CREBL2		DMD					ENSMUST00000099350
ACLY		ARHGAP17		ARL8B		ARL6		CRIM1		DMKN					ENSMUST00000099418
ACMSD		ARHGAP18		ARMC10		ARL8B		CRISPLD1		DMRT1					ENSMUST00000099668
ACNAT1		ARHGAP20		ARMC2		ARMC10		CRNN		DMRT2					ENSMUST00000101051
ACO1		ARHGAP21		ARMC3		ARMC2		CRTAC1		DMRTC2					EPB4.1L4A
ACO2		ARHGAP23		ARMC6		ARMC3		CRYBA1		DMXL1					EPB4.9
ACOT1		ARHGAP24		ARMC9		ARMC6		CRYBG3		DNAHC11					EPPB9
ACOT11		ARHGAP25		ARMCX1		ARMC9		CRYGC		DNAHC2					EPPK1
ACOT13		ARHGAP26		ARNTL		ARMCX1		CRYGD		DNAHC6					ERBB3
ACOT3		ARHGAP28		ARPC1A		ARNT		CRYGS		DNAJB6					ERCC6L
ACOT4		ARHGAP29		ARPC2		ARNT2		CSGALNACT1		DNAJC12					ESRRB
ACOT7		ARHGAP8		ARPC5		ARNTL		CSMD1		DNAJC15					ETNK2
ACOT8		ARHGEF10		ARPP21		ARPC1A		CSMD3		DNAJC18					ETV1
ACOX3		ARHGEF10L		ARRB1		ARPC2		CSN3		DNAJC3					ETV2
ACOXL		ARHGEF11		ARRDC3		ARPC3		CSNK1A1		DNASE1					ETV4
ACP2		ARHGEF12		ARRDC5		ARPP21		CSNK2A1		DND1					ETV5
ACP5		ARHGEF18		ARSA		ARRB1		CSPG4		DNER					EVA1
ACP6		ARHGEF19		ARSJ		ARRDC3		CSRNP1		DNMT3A					EVPL
ACPL2		ARHGEF2		ART5		ARSA		CSRNP3		DNMT3B					EXO1
ACPP		ARHGEF3		ASAP1		ARSG		CSRP1		DNTT					EXOSC2
ACR		ARHGEF7		ASAP2		ARSJ		CSRP2BP		DOCK1					EXOSC5
ACRBP		ARHGEF9		ASB13		ART5		CSTF1		DOCK2					EXOSC7
ACSBG1		ARID1A		ASB18		ARVCF		CTBP2		DOCK4					F2RL1
ACSBG2		ARID1B		ASB3		ASAH2		CTDP1		DOCK5					F730047E07RIK
ACSF2		ARID2		ASB4		ASAP1		CTDSP2		DOCK7					FAHD2A
ACSF3		ARID3B		ASB5		ASAP2		CTGF		DOCK9					FANCA
ACSL1		ARID4A		ASB6		ASAP3		CTLA4		DOK2					FANCD2
ACSL3		ARID4B		ASB9		ASB1		CTNNA1		DOK5					FANCL
ACSL4		ARID5B		ASCC1		ASB13		CTNNA2		DOPEY2					FARSLB
ACSL5		ARIH1		ASCC2		ASB14		CTNNA3		DPAGT1					FASTKD2
ACSL6		ARIH2		ASCC3		ASB18		CTNNBL1		DPF1					FASTKD3
ACSS1		ARL13B		ASCL1		ASB3		CTNND2		DPM1					FASTKD5
ACSS3		ARL15		ASF1A		ASB4		CTSC		DPP4					FBLIM1
ACTB		ARL3		ASNS		ASB5		CTSF		DPPA2					FBP1
ACTG1		ARL4A		ASPA		ASB9		CTTNBP2		DPPA3					FBXO27
ACTL6A		ARL4C		ASPH		ASCC1		CUBN		DPPA4					FBXO31
ACTL6B		ARL4D		ASPM		ASCC2		CUEDC1		DPPA5A					FBXO5
ACTL7B		ARL5B		ASPSCR1		ASCC3		CUGBP2		DPYD					FCHO1
ACTN1		ARL6		ASS1		ASCL1		CUL2		DPYS					FDFT1
ACTN2		ARL6IP5		ASTN1		ASCL2		CUL3		DRAM1					FDXR
ACTN3		ARL8B		ASTN2		ASH2L		CUL4B		DRAM2					FGB
ACTN4		ARMC10		ASXL1		ASNS		CUL5		DRD1A					FGF15
ACTR10		ARMC2		ATAD1		ASPH		CUX1		DRD2					FGF17
ACTR1A		ARMC3		ATAD2B		ASPM		CWF19L2		DRD3					FGFBP1
ACTR1B		ARMC5		ATAD5		ASPSCR1		CWH43		DSC2					FGR
ACTR2		ARMC6		ATE1		ASRGL1		CXADR		DSCAML1					FIBP
ACTR3		ARMC9		ATF1		ASS1		CXCL12		DSE					FIGNL1
ACTR3B		ARMCX1		ATF2		ASTN1		CXCL13		DSG3					FKBP3
ACTR5		ARNT		ATF3		ASTN2		CXCR3		DSG4					FNBP1
ACTR6		ARNTL		ATF6		ASXL1		CXXC1		DSP					FNTB
ACTRT2		ARPC5		ATF7IP		ATAD1		CYB5		DST					FOLR1
ACVR1		ARPP21		ATF7IP2		ATAD2		CYB5D1		DSTN					FOS
ACVR1B		ARRB1		ATG10		ATAD2B		CYBRD1		DSTYK					FOXD3
ACVR2B		ARRDC3		ATG16L1		ATAD4		CYM		DTD1					FOXJ1
ACVRL1		ARSA		ATG16L2		ATAD5		CYP19A1		DTNA					FOXM1
ACY1		ARSG		ATG2B		ATCAY		CYP1B1		DTNB					FRAP1
ACY3		ARSJ		ATG4C		ATE1		CYP39A1		DUSP1					FREM2
ACYP2		ASAH2		ATG5		ATF1		CYP7B1		DUSP10					FRY
ADAD2		ASAP2		ATG7		ATF6		CYPT12		DUSP12					FSD1
ADAM11		ASAP3		ATHL1		ATF7IP		CYTSB		DUSP16					FTHL17
ADAM12		ASB1		ATIC		ATF7IP2		CYYR1		DUSP26					FTSJ1
ADAM17		ASB13		ATL1		ATG10		D030018L15RIK		DUSP27					FUK
ADAM19		ASB14		ATL2		ATG16L1		D10627		DUSP4					FUT9
ADAM1B		ASB18		ATOH1		ATG16L2		D10BWG1379E		DUSP6					FXYD3
ADAM22		ASB4		ATOH7		ATG2A		D10ERTD322E		DYM					FZD9
ADAM23		ASB5		ATOH8		ATG2B		D10JHU81E		DYNC1I2					G630039H03RIK
ADAM24		ASB9		ATP10A		ATG3		D18ERTD653E		DYNLL1					GAB1
ADAM25		ASCC1		ATP11A		ATG4C		D19ERTD737E		DYRK3					GALK1
ADAM32		ASCC2		ATP11B		ATG5		D1BWG0212E		E030025P04RIK					GALNT3
ADAM33		ASCC3		ATP11C		ATG7		D1PAS1		E130012A19RIK					GART
ADAM9		ASCL1		ATP13A4		ATHL1		D230025D16RIK		E230029C05RIK					GBA2
ADAMTS10		ASH2L		ATP1A1		ATIC		D330050I23RIK		E2F2					GBP1
ADAMTS14		ASNS		ATP1A2		ATL2		D3BWG0562E		E2F3					GBX1
ADAMTS15		ASPH		ATP1A4		ATN1		D430019H16RIK		E2F8					GBX2
ADAMTS16		ASPM		ATP1B1		ATOH1		D430041D05RIK		E330013P04RIK					GCAT
ADAMTS18		ASPSCR1		ATP1B2		ATOH7		D4BWG0951E		E330026B02RIK					GDF3
ADAMTS19		ASS1		ATP1B3		ATP10A		D630039A03RIK		E330033B04RIK					GEMIN4
ADAMTS2		ASTN1		ATP1B4		ATP11A		D630045J12RIK		E430025E21RIK					GEMIN5
ADAMTS20		ASTN2		ATP2A2		ATP11B		D6MM5E		EBF1					GEMIN6
ADAMTS3		ASXL1		ATP2B1		ATP12A		D730040F13RIK		EBF4					GFPT2
ADAMTS4		ATAD1		ATP2B2		ATP13A3		D8ERTD82E		EBP					GFRA3
ADAMTS7		ATAD5		ATP2B4		ATP13A4		D930015E06RIK		ECE1					GGT1
ADAMTS8		ATE1		ATP2C1		ATP1A1		DAAM2		ECHDC2					GGT6
ADAMTS9		ATF1		ATP5H		ATP1A2		DAB2IP		EDA					GINS1
ADAMTSL1		ATF6		ATP5O		ATP1A4		DACT1		EDAR					GINS4
ADAMTSL4		ATF7IP		ATP5S		ATP1B1		DAG1		EDIL3					GIYD2
ADAMTSL5		ATF7IP2		ATP6AP1L		ATP1B2		DAGLA		EDN1					GJA7
ADAP1		ATG16L1		ATP6V0A1		ATP2A2		DAP		EED					GJB3
ADAP2		ATG2B		ATP6V0A4		ATP2B2		DAPK1		EEF2K					GJB5
ADAR		ATG4C		ATP6V0D2		ATP2B4		DAPL1		EFCAB2					GLDC
ADARB2		ATG5		ATP6V0E		ATP5F1		DAPP1		EFCAB6					GLI2
ADAT1		ATG7		ATP6V1C1		ATP5G2		DARS		EFHA1					GLMN
ADAT3		ATHL1		ATP6V1G3		ATP5H		DAXX		EFHA2					GLO1
ADC		ATIC		ATP6V1H		ATP5O		DBX1		EFHC1					GLOXD1
ADCK1		ATL1		ATP7B		ATP5S		DCBLD1		EFHC2					GLT28D1
ADCK2		ATL2		ATP8A1		ATP6AP1L		DCC		EFHD1					GM1631
ADCK4		ATOH1		ATP8A2		ATP6V0A1		DCLK1		EFNB1					GM1805
ADCK5		ATOH7		ATP8B2		ATP6V0A4		DCLK2		EFNB2					GM1967
ADCY1		ATP10A		ATPBD4		ATP6V0D1		DCLK3		EFR3A					GM288
ADCY10		ATP11A		ATPIF1		ATP6V1B2		DCP2		EG627782					GM397
ADCY2		ATP11B		ATRNL1		ATP6V1C1		DCTD		EGFL6					GM440
ADCY3		ATP12A		ATRX		ATP6V1D		DCTN1		EGFLAM					GM527
ADCY4		ATP13A3		ATXN1		ATP6V1E2		DDC		EGFR					GM71
ADCY5		ATP13A4		ATXN2		ATP6V1G3		DDIT4		EGLN3					GM8
ADCY6		ATP1A1		ATXN7		ATP6V1H		DDX10		EGR2					GM9
ADCY9		ATP1A2		ATXN7L1		ATP8A1		DDX11		EHF					GNA14
ADCYAP1R1		ATP1A4		AU017455		ATP8A2		DDX17		EHHADH					GNAT1
ADD1		ATP1B1		AU018091		ATP8B1		DDX3X		EIF1A					GNG13
ADD2		ATP1B3		AU021034		ATP9A		DDX47		EIF2A					GNG2
ADD3		ATP1B4		AU040320		ATP9B		DDX58		EIF2S3X					GNG3
ADH4		ATP2A2		AU041133		ATPAF2		DEFB1		EIF3E					GNL3
ADH5		ATP2A3		AUH		ATPIF1		DENND2C		EIF3K					GOT1L1
ADH6A		ATP2B1		AURKB		ATRNL1		DENND4C		EIF3M					GPA33
ADH7		ATP2B2		AUTS2		ATRX		DENND5A		EIF4A2					GPAM
ADHFE1		ATP2B3		AV249152		ATXN1		DENND5B		EIF4E1B					GPD2
ADIPOR1		ATP2B4		AVPI1		ATXN2		DEPDC6		EIF4E2					GPR160
ADIPOR2		ATP5H		AVPR1A		ATXN7		DGCR2		EIF4EBP1					GPR56
ADK		ATP5S		AW146154		ATXN7L1		DGKE		EIF4G3					GPR83
ADM		ATP6AP1L		AW554918		AU017455		DGKH		ELAVL2					GPSM3
ADM2		ATP6AP2		AWAT2		AU018091		DGKI		ELAVL4					GRB7
ADNP		ATP6V0A1		AY358078		AU021034		DHRS7		ELF3					GRHL1
ADNP2		ATP6V0A4		AYM1		AU041133		DHRS9		ELF5					GRRP1
ADO		ATP6V0D2		B020004J07RIK		AUH		DHX32		ELFN1					GRSF1
ADORA1		ATP6V1B2		B130006D01RIK		AURKB		DHX40		ELK3					GRTP1
ADORA3		ATP6V1C1		B230206F22RIK		AUTS2		DHX8		ELL2					GSDMDC1
ADPGK		ATP6V1E2		B230315N10RIK		AV249152		DIAP1		ELMO1					GSG1
ADPRH		ATP6V1G3		B230380D07RIK		AVPI1		DIAP3		ELOVL2					GSR
ADPRHL1		ATP6V1H		B330016D10RIK		AVPR1A		DIDO1		ELOVL6					GSTA3
ADRA1B		ATP8A1		B3GALNT1		AW146154		DIP2B		ELOVL7					GSTA4
ADRA1D		ATP8A2		B3GALT1		AW551984		DIP2C		ELP4					GSTM3
ADRA2A		ATP8B2		B3GALT2		AW554918		DIRAS2		EMB					GSTM6
ADRA2C		ATP9A		B3GALT5		AW555464		DISC1		EMID2					GTF2H3
ADRB1		ATPAF1		B3GALTL		AWAT2		DIXDC1		EML6					GTF2I
ADRB2		ATPAF2		B3GAT1		AXIN2		DKK1		EMX1					GTF3A
ADRB3		ATPIF1		B3GAT2		AY074887		DLC1		EN1					GTF3C2
ADRBK1		ATRNL1		B3GNT2		AY358078		DLEU2		EN2					GUF1
ADRBK2		ATRX		B3GNT6		AYM1		DLGAP1		ENAH					GYLTL1B
ADSL		ATXN1		B3GNT7		AZIN1		DLGAP2		ENC1					H1FX
ADSS		ATXN2		B430203M17RIK		B020004J07RIK		DLGAP3		ENGASE					H2-EB1
ADSSL1		ATXN7		B4GALNT3		B130006D01RIK		DLGAP4		ENO1					H2-KE6
AEBP2		ATXN7L1		B4GALNT4		B230206F22RIK		DLK1		ENOPH1					H2AFZ
AES		ATXN7L3		B4GALT1		B230312A22RIK		DLL1		ENOX1					HAGHL
AFAP1		AU017455		B4GALT5		B230315N10RIK		DLX2		ENPP1					HAL
AFAP1L1		AU018091		B4GALT6		B230380D07RIK		DLX6OS1		ENPP3					HAP1
AFAP1L2		AU021034		B630005N14RIK		B330016D10RIK		DMBX1		ENPP6					HAT1
AFF1		AU022870		B930007M17RIK		B3GALNT1		DMD		ENSA					HCK
AFF3		AU040320		B930011P16RIK		B3GALT1		DMGDH		ENTHD1					HDAC1
AFF4		AU040829		BACE1		B3GALT2		DMKN		EOMES					HEATR1
AFG3L2		AU041133		BACE2		B3GALT6		DMRT1		EPB4.1					HEATR3
AFMID		AU042651		BACH1		B3GALTL		DMRT2		EPB4.1L1					HELLS
AFTPH		AUH		BACH2		B3GAT3		DMRTB1		EPB4.1L2					HIGD2A
AGA		AURKC		BAG1		B3GNT2		DMRTC2		EPB4.1L3					HIST1H1B
AGAP1		AUTS2		BAHCC1		B3GNT6		DMXL1		EPB4.1L4A					HIST1H2AA
AGAP2		AV249152		BAHD1		B3GNT7		DNAHC11		EPB4.1L4B					HIST1H2AF
AGAP3		AVPI1		BAI1		B430203M17RIK		DNAHC2		EPB4.1L5					HIST1H2AK
AGBL2		AVPR1A		BAI2		B4GALNT2		DNAHC6		EPB4.9					HIST3H2BA
AGBL4		AW146154		BAI3		B4GALNT3		DNAJB6		EPC1					HLF
AGFG1		AW549877		BAIAP2		B4GALNT4		DNAJC12		EPC2					HMGB2L1
AGFG2		AW551984		BAIAP2L1		B4GALT1		DNAJC15		EPCAM					HNRPA1
AGGF1		AW554918		BAK1		B4GALT5		DNAJC18		EPHA1					HNRPA2B1
AGK		AWAT2		BAMBI		B4GALT6		DNAJC24		EPHA3					HNRPD
AGL		AYM1		BANF1		B630005N14RIK		DNAJC3		EPHA4					HNRPH1
AGMAT		AZI1		BANK1		B930007M17RIK		DNASE1		EPHA5					HORMAD1
AGPAT2		AZIN1		BARD1		BACE1		DND1		EPHB1					HORMAD2
AGPAT3		B020004J07RIK		BARHL1		BACE2		DNER		EPHB3					HOXA5
AGPAT4		B130006D01RIK		BARHL2		BACH1		DNM2		EPHB6					HPN
AGPAT5		B230206F22RIK		BARX1		BACH2		DNMT3A		EPHX2					HSF2
AGPAT6		B230206H07RIK		BARX2		BAG1		DNMT3B		EPN2					HUNK
AGPAT9		B230312A22RIK		BASP1		BAG4		DNTT		EPS15L1					HYLS1
AGPS		B230315N10RIK		BAT2L		BAHCC1		DOCK1		EPS8					ICAM4
AGR3		B330016D10RIK		BAZ1A		BAI1		DOCK2		ERAS					ICAM5
AGRN		B3GALNT1		BAZ2A		BAI2		DOCK4		ERBB4					IDH3G
AGRP		B3GALT1		BAZ2B		BAI3		DOCK5		ERC2					IDI1
AGT		B3GALT2		BBS1		BAIAP2		DOCK7		ERF					IFITM1
AGTPBP1		B3GALT5		BBS2		BAIAP2L1		DOCK9		ERGIC1					IFITM2
AGTR1A		B3GALT6		BBS4		BAK1		DOK2		ERI1					IFITM7
AGTR1B		B3GALTL		BBS9		BANF1		DOK4		ERICH1					IFRD2
AGTRAP		B3GAT2		BBX		BANF2		DOK5		ERLIN1					IGSF21
AGXT		B3GNT1		BC002163		BANK1		DOPEY2		ERP44					IGSF9
AGXT2L2		B3GNT2		BC002230		BARD1		DPAGT1		ERRFI1					IKBKAP
AHCTF1		B3GNT6		BC003266		BARHL1		DPEP1		ESM1					IL12RB1
AHCY		B3GNT7		BC003267		BARHL2		DPF1		ESRP1					IL17RE
AHCYL1		B430203M17RIK		BC006779		BARX1		DPF3		ESRRB					IL24
AHCYL2		B4GALNT2		BC006965		BARX2		DPM1		ESYT1					IL27RA
AHDC1		B4GALNT3		BC016579		BASP1		DPP4		ETAA1					IL28RA
AHI1		B4GALNT4		BC017612		BAT2		DPPA2		ETL4					IMPA2
AHNAK		B4GALT1		BC023744		BAT2L		DPPA3		ETNK1					IMPDH2
AHRR		B4GALT5		BC024479		BAZ2B		DPPA4		ETS1					ING5
AHSA1		B4GALT6		BC026439		BB014433		DPPA5A		ETS2					INHBB
AHSA2		B630005N14RIK		BC026585		BB123696		DPYD		ETV1					INSM1
AHSG		B930007M17RIK		BC027231		BBS1		DPYS		ETV4					INTS10
AI118078		BACE1		BC030336		BBS5		DPYSL5		ETV5					IPMK
AI314831		BACE2		BC031353		BBS7		DRAM1		ETV6					IPO11
AI316807		BACH1		BC031781		BBS9		DRAM2		EVI5L					IPO9
AI317395		BACH2		BC032203		BBX		DRD1A		EVX1					IQCG
AI413782		BAG1		BC037703		BC002163		DRD2		EXD1					IQGAP3
AI414108		BAG4		BC048507		BC003266		DRD3		EXOC1					IRAK3
AI427809		BAHCC1		BC048644		BC003267		DSC2		EXOC2					ISYNA1
AI464131		BAI1		BC049635		BC006779		DSCAML1		EXOC4					ITGAE
AI467606		BAI2		BC052040		BC016579		DSE		EXOC5					ITGB3BP
AI480653		BAI3		BC057022		BC017612		DSG3		EXOC6					ITGB7
AI506816		BAIAP2		BC057079		BC017647		DSG4		EXOC6B					ITK
AI646023		BAIAP2L1		BC061194		BC018242		DSP		EXT1					ITPK1
AI661453		BAMBI		BC064078		BC019943		DST		EXT2					ITPKA
AI662270		BANF1		BC067068		BC021785		DSTN		EYA1					JAG2
AI836003		BANF2		BCAP29		BC023744		DSTYK		EYA3					JAK3
AI837181		BANK1		BCAR1		BC023814		DTD1		EZH1					JAM2
AI846148		BARD1		BCAR3		BC023829		DTNA		EZR					JARID2
AI848100		BARHL1		BCAS1		BC024139		DTNB		F11					JMJD1A
AI854703		BARHL2		BCAS2		BC024479		DUSP1		F11R					JMJD1C
AI894139		BARX1		BCAS3		BC026585		DUSP10		F13B					JRK
AICDA		BARX2		BCAT1		BC027231		DUSP12		F2R					KBTBD11
AIF1		BASP1		BCAT2		BC028528		DUSP14		F2RL1					KBTBD4
AIF1L		BAT2		BCKDHB		BC030307		DUSP16		F730047E07RIK					KBTBD7
AIFM1		BAT2L		BCL11A		BC030336		DUSP26		FAAH					KBTBD8
AIFM2		BAZ1A		BCL2		BC031353		DUSP27		FADD					KCNS3
AIFM3		BAZ2A		BCL2L1		BC031781		DUSP4		FAF1					KIF11
AIG1		BAZ2B		BCL2L10		BC032203		DUSP6		FAM113B					KIF14
AIM1		BB014433		BCL2L11		BC037703		DYDC2		FAM114A2					KIF15
AIM1L		BBS1		BCL2L14		BC048403		DYM		FAM117A					KIF18A
AIM2		BBS10		BCL2L15		BC048507		DYNC1I2		FAM120B					KIF23
AIMP2		BBS2		BCL3		BC048644		DYNLL1		FAM120C					KIF2C
AIP		BBS4		BCL6		BC048679		DYRK3		FAM124B					KIF5A
AIPL1		BBS5		BCL7A		BC049635		DZIP1		FAM129A					KIFC2
AIRE		BBS7		BCL9		BC052040		E030025P04RIK		FAM13C					KIRREL2
AIRN		BBS9		BCMO1		BC052688		E130012A19RIK		FAM155A					KLF15
AJAP1		BBX		BCOR		BC057022		E230029C05RIK		FAM160B1					KLF2
AK1		BC002163		BCR		BC061194		E2F1		FAM169A					KLF5
AK129341		BC002230		BDH1		BC067068		E2F2		FAM169B					KLHL12
AK2		BC003267		BDKRB2		BCAP29		E2F3		FAM174B					KLK10
AK3		BC006965		BDNF		BCAR1		E2F6		FAM189A1					KLK1B3
AK3L1		BC016423		BEAN		BCAR3		E2F8		FAM189A2					KLK1B5
AK5		BC017612		BECN1		BCAS1		E330013P04RIK		FAM190A					KLK8
AK7		BC018242		BEGAIN		BCAS2		E330026B02RIK		FAM196B					KNDC1
AKAP1		BC019943		BEND3		BCAS3		E330033B04RIK		FAM19A1					KNTC1
AKAP10		BC021785		BEND4		BCAT1		E430025E21RIK		FAM19A4					KPNB1
AKAP11		BC023744		BEND6		BCAT2		EAF1		FAM35A					KRTCAP3
AKAP12		BC024139		BFSP2		BCDIN3D		EBF1		FAM38B					KRTDAP
AKAP13		BC024479		BHLHB9		BCL11A		EBF4		FAM43A					L2HGDH
AKAP2		BC025920		BHLHE40		BCL11B		EBP		FAM43B					LACTB2
AKAP6		BC026439		BHMT		BCL2		ECE1		FAM46C					LAG3
AKAP7		BC026585		BHMT2		BCL2L1		ECHDC2		FAM49A					LAGE3
AKAP8		BC027231		BIRC2		BCL2L10		EDA		FAM49B					LAMC2
AKAP8L		BC028528		BIRC3		BCL2L11		EDAR		FAM50B					LAP3
AKAP9		BC030307		BIRC6		BCL2L14		EDIL3		FAM53A					LAT
AKIRIN1		BC030336		BLM		BCL2L15		EDN1		FAM53B					LBR
AKIRIN2		BC030867		BLMH		BCL3		EED		FAM55D					LCK
AKNA		BC031353		BLNK		BCL7A		EEF2K		FAM58B					LCP1
AKP3		BC031781		BMF		BCL7B		EFCAB2		FAM59A					LCTL
AKR1A4		BC032203		BMI1		BCL9		EFCAB6		FAM60A					LDHAL6B
AKR1B10		BC046404		BMP10		BCL9L		EFHA1		FAM69A					LDHC
AKR1B3		BC048403		BMP15		BCLAF1		EFHA2		FAM69C					LDHD
AKR1B8		BC048507		BMP2		BCMO1		EFHC1		FAM76A					LEFTY2
AKR1C14		BC048679		BMP2K		BCO2		EFHC2		FAM82A1					LEO1
AKR1C18		BC049349		BMP3		BCOR		EFHD1		FAM84A					LGALS2
AKR1D1		BC049635		BMP4		BCORL1		EFNB1		FAM98A					LGTN
AKT1		BC052040		BMP8B		BCR		EFNB2		FARP1					LIFR
AKT2		BC057022		BMPR1A		BDH1		EFR3A		FARS2					LIG1
AKT3		BC057079		BMPR1B		BDKRB2		EG627782		FAT1					LIN28
AKTIP		BC061194		BMPR2		BDNF		EGFL6		FAT2					LIN28B
ALAS1		BC064078		BMX		BEAN		EGFLAM		FAT3					LIPH
ALAS2		BC067068		BNC2		BECN1		EGFR		FBLIM1					LLGL2
ALDH18A1		BCAP29		BOC		BEGAIN		EGLN3		FBRSL1					LMNB2
ALDH1A1		BCAR1		BOD1		BEND3		EGR2		FBXL13					LNX1
ALDH1A2		BCAR3		BOD1L		BEND6		EHF		FBXL14					LOC236069
ALDH1A3		BCAS1		BPGM		BEND7		EHHADH		FBXL17					LOC240038
ALDH1B1		BCAS2		BPHL		BET1		EIF1A		FBXL20					LOC245128
ALDH1L1		BCAS3		BPNT1		BET3L		EIF2A		FBXL3					LOC382161
ALDH1L2		BCAT1		BPTF		BHLHB9		EIF2B5		FBXL5					LOC384622
ALDH2		BCAT2		BRAF		BHLHE23		EIF2C1		FBXO11					LOC432995
ALDH3A1		BCL10		BRAP		BHLHE40		EIF2S3X		FBXO15					LOC433614
ALDH3A2		BCL11A		BRCA1		BICC1		EIF3E		FBXO22					LOC433739
ALDH3B1		BCL11B		BRD1		BICD1		EIF3K		FBXO30					LOC433801
ALDH4A1		BCL2		BRD4		BIRC2		EIF3M		FBXO32					LOC433804
ALDH5A1		BCL2L1		BRD7		BIRC3		EIF4A2		FBXO36					LOC434166
ALDH7A1		BCL2L10		BRD8		BIRC6		EIF4E1B		FBXO42					LOC434197
ALDOA		BCL2L11		BRE		BIRC7		EIF4E2		FBXW13					LOC435145
ALDOART2		BCL2L14		BRMS1L		BLCAP		EIF4EBP1		FBXW17					LOC435366
ALG10B		BCL2L15		BRPF3		BLM		EIF4G3		FBXW21					LOC435970
ALG12		BCL3		BRUNOL4		BLNK		ELAVL2		FBXW4					LOC544818
ALG13		BCL7A		BRUNOL6		BMF		ELAVL4		FCGR3					LOC544954
ALG14		BCL7B		BRWD1		BMI1		ELF2		FCRLB					LOC545471
ALG3		BCL9		BRWD2		BMP2K		ELF3		FEM1B					LOC546143
ALG5		BCLAF1		BST1		BMP3		ELF5		FERT2					LOC619750
ALG6		BCMO1		BST2		BMP4		ELFN1		FEZ2					LOC620807
ALK		BCOR		BSX		BMP7		ELK3		FEZF1					LOC622592
ALKBH1		BCORL1		BTAF1		BMPER		ELL2		FGD2					LOC623548
ALKBH3		BDH1		BTBD11		BMPR1A		ELMO1		FGD6					LOC625815
ALKBH4		BDH2		BTBD12		BMPR1B		ELMOD1		FGF1					LOC627361
ALKBH7		BDKRB2		BTBD16		BNC2		ELOVL2		FGF10					LOC629581
ALMS1		BDNF		BTBD3		BOD1		ELOVL5		FGF17					LOC664813
ALOX12		BEAN		BTBD7		BOD1L		ELOVL6		FGF20					LOC664968
ALOX12E		BECN1		BTBD9		BPGM		ELOVL7		FGF3					LOC665123
ALOX5AP		BEGAIN		BTF3		BPTF		ELP4		FGFR1					LOC665798
ALOXE3		BEND3		BTF3L4		BRAF		EMB		FGFR2					LOC666704
ALPK1		BEND6		BTG1		BRAP		EMID2		FGR					LOC670438
ALPK2		BEST1		BTG2		BRCA1		EML6		FHAD1					LOC671969
ALPK3		BET1		BTN2A2		BRD1		EMX1		FHIT					LOC676546
ALPL		BFAR		BTNL1		BRD4		EN1		FHL2					LOC67660
ALPPL2		BFSP1		BTNL7		BRD8		EN2		FHL4					LOC677447
ALS2		BHLHA9		BTRC		BRE		ENAH		FHOD3					LPL
ALS2CL		BHLHB9		BUB1		BRIX1		ENC1		FIG4					LRCH1
ALX1		BHLHE23		BUB1B		BRMS1L		ENGASE		FILIP1L					LRMP
ALX3		BHLHE40		BUB3		BRPF3		ENO1		FKBP15					LRP8
ALX4		BICC1		BY080835		BRSK1		ENOPH1		FLG2					LRPPRC
AMACR		BICD1		BZW1		BRUNOL4		ENOX1		FLI1					LRRC2
AMBP		BID		C030002C11RIK		BRUNOL5		ENPP1		FLNB					LRRC33
AMBRA1		BIK		C030034I22RIK		BRUNOL6		ENPP2		FLT1					LRRC34
AMD1		BIRC2		C030034L19RIK		BRWD1		ENPP3		FLYWCH2					LRRC40
AMD2		BIRC3		C030044B11RIK		BRWD2		ENPP6		FMNL2					LRRC48
AMDHD2		BIRC6		C130026L21RIK		BSCL2		ENSA		FMOD					LRRC56
AMH		BIRC7		C130039O16RIK		BST1		ENTHD1		FN1					LRRIQ2
AMHR2		BLK		C130071C03RIK		BST2		EOMES		FNBP1					LSM2
AMICA1		BLM		C130074G19RIK		BSX		EPB4.1		FNDC1					LSM3
AMIGO1		BLNK		C130079G13RIK		BTAF1		EPB4.1L1		FNDC7					LSM6
AMMECR1L		BLOC1S3		C1D		BTBD10		EPB4.1L2		FNTB					LSM8
AMN		BMF		C1GALT1		BTBD11		EPB4.1L3		FOLR4					LTB
AMOTL1		BMI1		C1GALT1C1		BTBD12		EPB4.1L4A		FOXA2					LTB4R2
AMOTL2		BMP10		C1QL2		BTBD16		EPB4.1L4B		FOXB1					LTBP4
AMPD1		BMP2		C1QTNF1		BTBD3		EPB4.1L5		FOXC1					LUZP5
AMPD2		BMP2K		C1QTNF2		BTBD9		EPB4.9		FOXD1					LY6G6D
AMPD3		BMP3		C1QTNF3		BTD		EPC1		FOXD3					LY6G6E
AMPH		BMP4		C1QTNF7		BTF3		EPC2		FOXD4					LY75
AMT		BMP6		C1QTNF9		BTG1		EPCAM		FOXI1					LYPLA1
AMZ1		BMPR1A		C2		BTG2		EPHA1		FOXI2					MAD2L1
AMZ2		BMPR1B		C2CD2		BTG4		EPHA3		FOXI3					MAEL
ANAPC1		BMPR2		C2CD2L		BTLA		EPHA4		FOXJ2					MANBA
ANAPC10		BMS1		C2CD3		BTN2A2		EPHA5		FOXJ3					MAP2K6
ANAPC13		BMX		C330005M16RIK		BTNL1		EPHA7		FOXK1					MAP4K3
ANAPC2		BNC2		C330007P06RIK		BTRC		EPHB1		FOXN2					MAPT
ANAPC4		BNIP3L		C330018D20RIK		BUB1		EPHB3		FOXN3					MARS2
ANAPC5		BOC		C330019G07RIK		BUB1B		EPHB6		FOXO1					MASP2
ANAPC7		BOD1		C330021F23RIK		BZW1		EPHX2		FOXP1					MAST1
ANGEL1		BOD1L		C77080		C030002C11RIK		EPN2		FOXP4					MB
ANGEL2		BOLL		C77370		C030034I22RIK		EPS15L1		FRAS1					MCAM
ANGPT1		BPGM		C79407		C030034L19RIK		EPS8		FRAT2					MCCC2
ANGPT2		BPHL		C80913		C030044B11RIK		ERAS		FREM2					MCF2
ANGPT4		BPI		C85492		C130026L21RIK		ERBB4		FRMD4A					MCF2L
ANGPTL1		BPIL2		C86695		C130036L24RIK		ERC2		FRMD4B					MCL1
ANGPTL2		BPTF		C8A		C130039O16RIK		ERF		FRMPD1					MCM2
ANGPTL4		BRAF		C8B		C130071C03RIK		ERGIC1		FRMPD4					MCM3
ANGPTL6		BRAP		CAB39		C1D		ERI1		FRS2					MCMDC1
ANK		BRCA1		CAB39L		C1GALT1		ERICH1		FRS3					MCPH1
ANK1		BRD1		CABLES1		C1QA		ERLIN1		FRY					MCTS2
ANK2		BRD4		CABP1		C1QL2		ERP44		FRYL					MED25
ANK3		BRD8		CACHD1		C1QL4		ERRFI1		FSCN1					MEL13
ANKFN1		BRE		CACNA1A		C1QTNF1		ESM1		FSIP1					MELK
ANKHD1		BRMS1		CACNA1B		C1QTNF2		ESRP1		FST					MEP1B
ANKLE2		BRMS1L		CACNA1C		C2CD2		ESRRB		FSTL4					MEST
ANKMY1		BRPF3		CACNA1D		C2CD2L		ESYT1		FTO					METRN
ANKMY2		BRSK1		CACNA1G		C2CD3		ETAA1		FTSJ1					METTL5
ANKRD1		BRUNOL4		CACNA1H		C330006K01RIK		ETL4		FUBP3					MGC107415
ANKRD10		BRUNOL6		CACNA1I		C330007P06RIK		ETNK1		FUNDC1					MIA1
ANKRD11		BRWD1		CACNA2D1		C330021F23RIK		ETS1		FUT10					MIPEP
ANKRD12		BSDC1		CACNA2D3		C530008M17RIK		ETS2		FUT9					MJD
ANKRD13A		BSN		CACNA2D4		C77080		ETV1		FXR1					MLANA
ANKRD13B		BST1		CACNB2		C77370		ETV4		FXYD6					MLF1IP
ANKRD13C		BST2		CACNB4		C80913		ETV5		FYB					MLH1
ANKRD13D		BSX		CACNG1		C85492		ETV6		FYN					MLXIPL
ANKRD16		BTAF1		CACNG2		C87436		EVI5L		FZD2					MMP23
ANKRD17		BTBD10		CACNG7		C8A		EVL		FZD7					MMP9
ANKRD24		BTBD11		CACYBP		C8B		EVX1		FZD8					MMRN2
ANKRD27		BTBD12		CADM1		C920016K16RIK		EXD1		G3BP2					MMS19L
ANKRD28		BTBD16		CADM2		CAB39L		EXOC1		G6PC					MND1
ANKRD32		BTBD17		CADM3		CABIN1		EXOC2		G6PC2					MOBKL2B
ANKRD33		BTBD19		CADPS		CABLES1		EXOC4		GABBR1					MORC1
ANKRD33B		BTBD3		CADPS2		CACHD1		EXOC5		GABBR2					MORC3
ANKRD34A		BTBD7		CALB2		CACNA1A		EXOC6		GABRA1					MORN1
ANKRD34B		BTBD9		CALCA		CACNA1C		EXOC6B		GABRE					MORN2
ANKRD35		BTD		CALCB		CACNA1D		EXPH5		GABRP					MOV10
ANKRD39		BTF3		CALCOCO1		CACNA1E		EXT1		GAD1					MOV10L1
ANKRD40		BTF3L4		CALCOCO2		CACNA2D1		EXT2		GAD2					MPST
ANKRD43		BTG1		CALCR		CACNA2D3		EYA1		GADD45A					MPV17L
ANKRD44		BTG3		CALCRL		CACNA2D4		EYA3		GADD45G					MRPL15
ANKRD45		BTG4		CALD1		CACNB1		EZH1		GALM					MRPL17
ANKRD46		BTN1A1		CALHM1		CACNB2		EZR		GALNT1					MRPL24
ANKRD50		BTN2A2		CALM1		CACNB3		F11		GALNT10					MRPL35
ANKRD52		BTNL1		CALM2		CACNB4		F11R		GALNT13					MRPL36
ANKRD54		BTRC		CALML3		CACNG2		F13B		GALNT2					MRPL40
ANKRD55		BUB1		CALN1		CACNG3		F2R		GALNT3					MRPS35
ANKRD56		BUB1B		CALY		CACNG4		F2RL1		GALNT7					MS4A10
ANKRD58		BVES		CAMK1D		CACNG5		F730047E07RIK		GALNT9					MSC
ANKRD6		C030002C11RIK		CAMK1G		CACNG6		FAAH		GALNTL2					MSH2
ANKRD9		C030034L19RIK		CAMK2B		CACNG7		FADD		GALNTL4					MSH6
ANKS1		C030044B11RIK		CAMK2D		CACYBP		FAF1		GAN					MSLN
ANKS1B		C030046E11RIK		CAMK2N1		CADM1		FAIM2		GAP43					MSTO1
ANKS3		C130026L21RIK		CAMKK2		CADM2		FAM113B		GARNL3					MSZF81
ANKS4B		C130039O16RIK		CAMTA1		CADM3		FAM114A2		GATA1					MT1
ANLN		C130071C03RIK		CAND1		CADM4		FAM117A		GBP2					MTG1
ANO1		C130079G13RIK		CAP2		CADPS		FAM120B		GBX2					MTHFD1
ANO10		C1GALT1		CAPG		CADPS2		FAM120C		GCK					MTMR12
ANO2		C1GALT1C1		CAPN11		CALB2		FAM124B		GCLC					MTMR7
ANO4		C1QL2		CAPN5		CALCA		FAM126B		GCM2					MTMR9
ANO6		C1QTNF1		CAPN8		CALCB		FAM129A		GCNT2					MTRR
ANO8		C1QTNF2		CAPN9		CALCOCO1		FAM135B		GCOM1					MUTYH
ANO9		C1QTNF3		CAPNS1		CALCOCO2		FAM13C		GDF3					MYB
ANP32A		C1QTNF7		CAPRIN1		CALD1		FAM155A		GDPD5					MYBL2
ANP32B		C230035I16RIK		CAPRIN2		CALM2		FAM160B1		GEMIN7					MYBPC2
ANP32E		C2CD2		CAPS2		CALML3		FAM169A		GFPT2					MYCN
ANPEP		C2CD2L		CAPSL		CALML4		FAM169B		GFRA1					MYH14
ANTXR2		C2CD3		CAPZB		CALN1		FAM174B		GFRA2					MYH3
ANTXRL		C330005M16RIK		CAR11		CALY		FAM186B		GGT6					MYL6B
ANUBL1		C330007P06RIK		CAR12		CAMK1D		FAM189A1		GHSR					MYLPF
ANXA1		C330016O10RIK		CAR13		CAMK1G		FAM189A2		GIGYF2					MYO15B
ANXA11		C330019G07RIK		CAR14		CAMK2B		FAM190A		GJA1					MYO1F
ANXA13		C330021F23RIK		CAR2		CAMK2D		FAM196B		GJA5					MYO1G
ANXA3		C430004E15RIK		CAR5B		CAMK2N1		FAM19A1		GJA8					MYO5C
ANXA4		C77080		CAR6		CAMK4		FAM19A4		GJB1					MYOHD1
ANXA5		C77370		CAR8		CAMKK2		FAM19A5		GJB3					MYST4
ANXA6		C79407		CARD11		CAMKV		FAM20C		GJC1					MZF1
ANXA7		C80913		CARF		CAMTA1		FAM35A		GJD4					MZF6D
AOAH		C85492		CASC1		CAMTA2		FAM38B		GLDC					NALP4F
AOC3		C86695		CASC3		CANX		FAM43A		GLDN					NANOG
AOX3L1		C8A		CASC4		CAP2		FAM43B		GLI2					NANOS1
AOX4		C8B		CASD1		CAPG		FAM46B		GLI3					NANOS3
AP1B1		C9		CASP3		CAPN1		FAM46C		GLIS3					NAP000142-003
AP1G1		CAB39		CASP8		CAPN11		FAM49A		GLOD5					NAP019608-001
AP1G2		CABC1		CASQ2		CAPN5		FAM49B		GLRB					NAP021334-001
AP1M1		CABIN1		CAST		CAPNS1		FAM50B		GLRP1					NAP027398-1
AP1M2		CABLES1		CASZ1		CAPRIN1		FAM53A		GLRX2					NAP027770-1
AP1S1		CACHD1		CBARA1		CAPRIN2		FAM53B		GLRX5					NAP028210-1
AP1S2		CACNA1A		CBFA2T2		CAPS2		FAM55D		GLS2					NAP029862-1
AP1S3		CACNA1C		CBLB		CAPSL		FAM58B		GLT1D1					NAP030342-1
AP2A1		CACNA1D		CBLN4		CAPZA2		FAM59A		GLUD1					NAP030857-1
AP2A2		CACNA1E		CBR1		CAPZB		FAM60A		GLYCTK					NAP031516-1
AP2B1		CACNA2D1		CBR3		CAR11		FAM69A		GM10069					NAP032554-1
AP2M1		CACNA2D3		CBR4		CAR12		FAM69C		GM10941					NAP034439-1
AP2S1		CACNA2D4		CBX1		CAR13		FAM73A		GM12166					NAP037408-1
AP3B1		CACNB2		CBX3		CAR2		FAM76A		GM13749					NAP037463-1
AP3B2		CACNB3		CBX5		CAR3		FAM82A1		GM13889					NAP043943-1
AP3D1		CACNB4		CBX7		CAR4		FAM82B		GM14005					NAP045151-1
AP3S2		CACNG2		CC2D1B		CAR5B		FAM84A		GM14410					NAP045499-1
AP4E1		CACNG3		CCBE1		CAR6		FAM98A		GM15698					NAP045951-1
AP4S1		CACNG6		CCBL2		CARM1		FAM98B		GM1631					NAP047296-1
APBA1		CACNG7		CCBP2		CARS2		FANCC		GM16516					NAP048817-1
APBA2		CACYBP		CCDC104		CASC1		FANCM		GM1968					NAP053178-1
APBB1IP		CADM1		CCDC109A		CASC4		FARP1		GM3604					NAP057003-1
APBB2		CADM2		CCDC11		CASD1		FARS2		GM4371					NAP057047-1
APC		CADM3		CCDC110		CASP3		FASN		GM4769					NAP059333-1
APC2		CADM4		CCDC112		CASQ2		FAT1		GM4861					NAP062699-1
APEX1		CADPS		CCDC113		CASR		FAT2		GM4925					NAP070138-1
APH1B		CADPS2		CCDC12		CAST		FAT3		GM5089					NAP093832-001
APH1C		CALCA		CCDC126		CASZ1		FBLIM1		GM5105					NAP094515-001
API5		CALCB		CCDC129		CATSPERG2		FBLN1		GM5124					NAP098046-001
APLF		CALCOCO1		CCDC13		CBARA1		FBRSL1		GM5134					NAP101459-1
APLN		CALCOCO2		CCDC130		CBFA2T2		FBXL12		GM5148					NAP101638-1
APLP1		CALD1		CCDC138		CBFB		FBXL13		GM525					NAP101960-1
APLP2		CALHM1		CCDC14		CBL		FBXL14		GM5424					NAP102122-1
APOA4		CALM1		CCDC146		CBLB		FBXL17		GM5485					NAP102204-1
APOA5		CALM2		CCDC147		CBLC		FBXL20		GM5506					NAP102462-1
APOBEC1		CALML3		CCDC148		CBLN4		FBXL3		GM5683					NAP102625-1
APOBEC2		CALN1		CCDC150		CBR2		FBXL5		GM5820					NAP103072-1
APOBEC3		CALY		CCDC158		CBR4		FBXO11		GM5972					NAP103337-1
APOBEC4		CAMK1D		CCDC160		CBWD1		FBXO15		GM606					NAP103484-1
APOC1		CAMK1G		CCDC25		CBX1		FBXO22		GM628					NAP103523-1
APOC2		CAMK2B		CCDC28A		CBX2		FBXO30		GM672					NAP103757-1
APOC4		CAMK2D		CCDC3		CBX3		FBXO32		GM694					NAP106877-1
APOD		CAMK2N1		CCDC30		CBX4		FBXO36		GM7854					NAP108202-1
APOE		CAMK4		CCDC33		CBX5		FBXO42		GM806					NAP111588-1
APOF		CAMKK2		CCDC37		CBX6		FBXW13		GM815					NAP112027-1
APOH		CAMTA1		CCDC38		CBX7		FBXW17		GM826					NAP114258-1
APOL10B		CAP2		CCDC39		CBX8		FBXW21		GM829					NAP114798-1
APOL6		CAPG		CCDC41		CC2D1B		FBXW4		GM839					NAP115274-1
APOL7A		CAPN1		CCDC46		CCAR1		FCGR3		GM853					NAP123224-1
APOL7C		CAPN11		CCDC57		CCBL2		FCGR4		GM8787					NAP123993-1
APOLD1		CAPN5		CCDC6		CCBP2		FCRLB		GM885					NAPRT1
APON		CAPN9		CCDC60		CCDC109A		FEM1B		GM9904					NARG1
APOO		CAPNS1		CCDC63		CCDC112		FERT2		GMDS					NARG2
APOO-PS		CAPRIN1		CCDC73		CCDC113		FEZ2		GNA14					NASP
APP		CAPRIN2		CCDC81		CCDC117		FEZF1		GNAI2					NAT11
APPL2		CAPS2		CCDC83		CCDC12		FGD2		GNAL					NCF2
APRT		CAPSL		CCDC85A		CCDC126		FGD6		GNAS					NDP52
APTX		CAPZB		CCDC87		CCDC129		FGF1		GNG10					NDUFA10
AQP11		CAR12		CCDC88C		CCDC130		FGF10		GNG12					NDUFA11
AQP2		CAR13		CCDC90A		CCDC132		FGF17		GNG2					NDUFS8
AQP3		CAR2		CCDC90B		CCDC138		FGF20		GNPDA1					NEF3
AQP5		CAR5B		CCDC99		CCDC14		FGF3		GNS					NEFH
AQP7		CAR6		CCKAR		CCDC147		FGF5		GOLGA3					NEK2
AQP8		CARD10		CCL1		CCDC148		FGFR1		GOLGA4					NFATC2IP
AQP9		CARD6		CCL2		CCDC155		FGFR2		GOLGA5					NFS1
ARAP1		CARM1		CCL24		CCDC158		FGR		GOLM1					NG23
ARAP3		CARS2		CCL25		CCDC160		FHAD1		GOLPH3					NGFR
ARC		CASC1		CCL5		CCDC25		FHIT		GOT1					NHP2L1
ARD1B		CASC4		CCL9		CCDC28A		FHL2		GOT2					NIN
ARF1		CASC5		CCM2		CCDC3		FHL3		GP49A					NIP7
ARF2		CASD1		CCNA1		CCDC30		FHL4		GPA33					NIPSNAP1
ARF3		CASK		CCNC		CCDC33		FHL5		GPATCH2					NIT2
ARF4		CASP12		CCND1		CCDC37		FHOD3		GPBP1					NKRF
ARF6		CASP3		CCND2		CCDC39		FIG4		GPC3					NKX6-2
ARFGAP3		CASP8		CCND3		CCDC46		FILIP1L		GPC4					NKX6-3
ARFGEF1		CASQ2		CCNE1		CCDC52		FKBP15		GPC5					NME3
ARFGEF2		CASZ1		CCNE2		CCDC57		FKBP6		GPC6					NME4
ARFIP1		CBARA1		CCNG2		CCDC6		FLG2		GPD2					NME5
ARFRP1		CBFA2T2		CCNH		CCDC60		FLI1		GPNMB					NME7
ARG1		CBLB		CCNJL		CCDC62		FLNB		GPR1					NMNAT2
ARGLU1		CBLN1		CCNL1		CCDC63		FLT1		GPR107					NMRAL1
ARHGAP10		CBLN4		CCNO		CCDC67		FLYWCH2		GPR110					NM_001013815
ARHGAP12		CBR1		CCNT1		CCDC69		FMNL2		GPR125					NOC3L
ARHGAP15		CBR2		CCNT2		CCDC73		FMOD		GPR133					NOC4L
ARHGAP17		CBR3		CCNY		CCDC77		FN1		GPR158					NODAL
ARHGAP18		CBR4		CCNYL1		CCDC80		FNBP1		GPR26					NOL11
ARHGAP19		CBWD1		CCPG1		CCDC81		FNDC1		GPR37L1					NOL5A
ARHGAP20		CBX1		CCR6		CCDC83		FNDC7		GPR39					NOLA1
ARHGAP21		CBX3		CCR7		CCDC84		FNTB		GPR45					NOLC1
ARHGAP22		CBX4		CCR9		CCDC85A		FOLR4		GPR50					NONO
ARHGAP23		CBX5		CCRK		CCDC85C		FOXA2		GPR85					NOPE
ARHGAP24		CBX6		CCRL1		CCDC87		FOXB1		GPR98					NOS3
ARHGAP25		CBX7		CCRN4L		CCDC88C		FOXC1		GPRC5A					NOTCH4
ARHGAP26		CBX8		CCT3		CCDC90A		FOXD1		GPRC5B					NOXO1
ARHGAP27		CC2D1B		CCT6B		CCDC91		FOXD3		GPT2					NPHS1
ARHGAP28		CCAR1		CCT8		CCDC93		FOXD4		GPX4					NPM3
ARHGAP29		CCBE1		CD14		CCDC97		FOXI1		GRAMD1B					NR0B1
ARHGAP30		CCBL2		CD163L1		CCKAR		FOXI2		GRAMD3					NR6A1
ARHGAP5		CCDC101		CD164		CCL1		FOXI3		GRAP2					NRARP
ARHGAP8		CCDC109A		CD180		CCL24		FOXJ2		GRB10					NRGN
ARHGAP9		CCDC11		CD1D1		CCL25		FOXJ3		GRB14					NRM
ARHGEF1		CCDC112		CD1D2		CCNA1		FOXK1		GREB1L					NRTN
ARHGEF10		CCDC113		CD2		CCNC		FOXN2		GRHL2					NSDHL
ARHGEF10L		CCDC116		CD200		CCND1		FOXN3		GRID2					NTAN1
ARHGEF11		CCDC117		CD200R1		CCND2		FOXO1		GRIK1					NTHL1
ARHGEF12		CCDC12		CD209C		CCND3		FOXP1		GRIK2					NUBPL
ARHGEF15		CCDC122		CD209D		CCNE1		FOXP4		GRIK3					NUDT1
ARHGEF16		CCDC126		CD209E		CCNE2		FOXR1		GRIK4					NUDT14
ARHGEF17		CCDC129		CD209F		CCNG1		FRAS1		GRIN2B					NUDT21
ARHGEF18		CCDC130		CD248		CCNH		FRAT2		GRINL1A					NUDT5
ARHGEF19		CCDC132		CD24A		CCNJL		FREM2		GRIP1					NUP107
ARHGEF2		CCDC136		CD28		CCNL1		FRMD4A		GRM1					NUP160
ARHGEF3		CCDC138		CD2AP		CCNO		FRMD4B		GRM3					NUP205
ARHGEF4		CCDC14		CD300E		CCNT1		FRMPD1		GRM4					NUP210
ARHGEF6		CCDC146		CD320		CCNT2		FRMPD4		GRM5					NUP35
ARHGEF7		CCDC147		CD33		CCNY		FRS2		GRM7					NUP37
ARHGEF9		CCDC148		CD34		CCNYL1		FRS3		GRP					NUP43
ARID1A		CCDC150		CD36		CCPG1		FRY		GRSF1					NUP54
ARID1B		CCDC158		CD38		CCR6		FRYL		GSC					NUP98
ARID2		CCDC160		CD4		CCR7		FRZB		GSDMD					NUPL2
ARID3A		CCDC19		CD40		CCR9		FSCN1		GSN					NUSAP1
ARID3B		CCDC25		CD40LG		CCRK		FSD1L		GSS					NXF1
ARID4A		CCDC28A		CD44		CCRL1		FSIP1		GSTA2					OAS1A
ARID5A		CCDC3		CD47		CCRL2		FST		GSTA3					OAS1F
ARID5B		CCDC30		CD55		CCRN4L		FSTL4		GSTT2					ODZ4
ARIH1		CCDC37		CD59A		CCT8L1		FTO		GSX1					OGT
ARL10		CCDC38		CD6		CD109		FTSJ1		GSX2					OIP5
ARL11		CCDC39		CD69		CD160		FUBP3		GTDC1					OLFR675
ARL14		CCDC46		CD70		CD163L1		FUNDC1		GTF2A1					OLFR985
ARL15		CCDC52		CD80		CD164		FUT10		GTF2B					OLIG1
ARL2		CCDC57		CD83		CD180		FUT9		GTF2H2					OLIG2
ARL3		CCDC6		CD84		CD19		FXR1		GTF2I					ORC1L
ARL4A		CCDC61		CD86		CD1D2		FXYD6		GTF2IRD1					OSGEP
ARL4C		CCDC63		CD8A		CD2		FYB		GTF3C3					OSTA
ARL4D		CCDC73		CD8B1		CD200		FYN		GTPBP4					OTX2
ARL5A		CCDC77		CD9		CD200R1		FZD2		GUCY1A2					OVOL2
ARL5C		CCDC80		CD96		CD200R3		FZD7		GULP1					OXCT2A
ARL6		CCDC83		CD97		CD209C		FZD8		GYK					OXR1
ARL6IP1		CCDC85A		CDA		CD209F		G3BP2		GYPC					OXSM
ARL6IP5		CCDC87		CDADC1		CD24A		G6PC		GYS2					PABPC1
ARL8A		CCDC88A		CDC123		CD274		G6PC2		H2-EA					PADI2
ARL8B		CCDC88B		CDC14A		CD28		GABBR1		H2-EB2					PADI3
ARL9		CCDC88C		CDC23		CD2AP		GABBR2		H2-M5					PADI4
ARMC1		CCDC90A		CDC25A		CD300E		GABPB1		H2-Q10					PAK4
ARMC2		CCDC90B		CDC25B		CD320		GABRA1		H2AFY					PANK1
ARMC3		CCDC91		CDC25C		CD34		GABRB3		H2AFY2					PARK2
ARMC4		CCDC99		CDC2L5		CD38		GABRE		H2AFZ					PARP1
ARMC6		CCK		CDC2L6		CD4		GABRP		HAND2					PARP12
ARMC8		CCKAR		CDC37L1		CD40LG		GAD1		HAO1					PASK
ARMC9		CCL1		CDC40		CD44		GAD2		HAS2					PBK
ARMCX1		CCL20		CDC42		CD47		GADD45A		HAS3					PCCA
ARNT		CCL24		CDC42EP3		CD6		GADD45G		HAUS1					PCDH21
ARNT2		CCL25		CDC42EP4		CD70		GALM		HDAC2					PCGF1
ARNTL		CCL5		CDC42EP5		CD83		GALNT1		HDAC4					PCGF6
ARPC1A		CCL8		CDC42SE2		CD84		GALNT10		HEATR2					PCNA
ARPC2		CCL9		CDC6		CD86		GALNT13		HEATR7B2					PCSK6
ARPC5		CCM2		CDC73		CD8A		GALNT2		HEBP2					PCYT1B
ARPM1		CCNA1		CDCA2		CD9		GALNT3		HECTD1					PDCL2
ARPP21		CCNB3		CDCA3		CD96		GALNT4		HEG1					PDE9A
ARRB1		CCNC		CDCA7		CD97		GALNT7		HELZ					PDGFA
ARRDC3		CCND1		CDCA7L		CDA		GALNT9		HEPHL1					PDK1
ARRDC4		CCND2		CDH1		CDC123		GALNTL2		HERC1					PDK3
ARRDC5		CCND3		CDH12		CDC14A		GALNTL4		HES1					PDLIM3
ARSA		CCNE1		CDH13		CDC14B		GAN		HEXB					PDSS1
ARSG		CCNG2		CDH17		CDC16		GAP43		HHAT					PDYN
ARSI		CCNH		CDH18		CDC25B		GARNL3		HHEX					PDZD11
ART1		CCNJL		CDH2		CDC25C		GAS2L3		HHIP					PDZD3
ART2B		CCNL1		CDH20		CDC2A		GATA1		HHIPL1					PDZD4
ART3		CCNO		CDH22		CDC2L5		GBP2		HIAT1					PDZK1
ART4		CCNT2		CDH23		CDC2L6		GBX2		HINT3					PELP1
ART5		CCNY		CDH3		CDC37		GCH1		HIST1H2AN					PEO1
ARVCF		CCNYL1		CDH4		CDC37L1		GCK		HIST1H2BE					PES1
ARX		CCPG1		CDH5		CDC42BPA		GCLC		HIST1H2BM					PEX10
AS3MT		CCR7		CDH6		CDC42EP3		GCM2		HIST1H4H					PFAS
ASAH1		CCR9		CDH8		CDC42EP4		GCNT1		HIST1H4J					PGAM2
ASAP1		CCRK		CDH9		CDC42EP5		GCNT2		HIVEP2					PHC1
ASAP2		CCRL1		CDK2AP1		CDC42SE1		GCOM1		HK1					PHF11
ASAP3		CCRN4L		CDK5R2		CDC42SE2		GDAP1		HLF					PHF15
ASB10		CCT8L1		CDK5RAP1		CDC73		GDF3		HMGB3					PHF6
ASB14		CD109		CDK5RAP2		CDCA2		GDPD5		HMGCR					PHLDA2
ASB16		CD160		CDK6		CDCA4		GEMIN7		HMGN2					PHPT1
ASB17		CD163L1		CDK7		CDCA5		GFPT2		HMGXB4					PHTF2
ASB18		CD164		CDKAL1		CDCA7		GFRA1		HNMT					PHYH
ASB2		CD180		CDKL2		CDCP2		GFRA2		HNRNPF					PIAS2
ASB4		CD1D2		CDKL3		CDH1		GGNBP2		HNRNPR					PIGL
ASB6		CD2		CDKL4		CDH10		GGT6		HNRNPU					PIM2
ASB7		CD200		CDKN1A		CDH13		GHSR		HOMER1					PIPOX
ASB8		CD200R1		CDKN1B		CDH15		GIGYF2		HOOK3					PIR
ASB9		CD200R3		CDKN2AIP		CDH18		GIP		HOXA1					PIWIL2
ASCC1		CD209F		CDO1		CDH2		GIPC2		HOXB1					PKP2
ASCC2		CD24A		CDON		CDH20		GJA1		HOXB13					PLA2G10
ASCC3		CD276		CDS1		CDH22		GJA5		HOXB6					PLA2G1B
ASCL1		CD28		CDS2		CDH23		GJA8		HOXB7					PLA2G2C
ASCL2		CD2AP		CDSN		CDH3		GJB1		HOXC13					PLAC8
ASF1B		CD2BP2		CDV3		CDH4		GJB3		HPCAL1					PLAU
ASGR2		CD300A		CDX1		CDH5		GJC1		HPD					PLCB3
ASH2L		CD300E		CDX2		CDH6		GJD4		HPGD					PLCH1
ASL		CD300LG		CDX4		CDH8		GLDC		HPS3					PLCXD1
ASNS		CD320		CDYL		CDH9		GLDN		HRH2					PLEKHB1
ASNSD1		CD33		CDYL2		CDK2AP1		GLI2		HRH4					PLEKHG1
ASPA		CD34		CEACAM10		CDK5R2		GLI3		HS3ST3B1					PLEKHG5
ASPDH		CD38		CEACAM11		CDK5RAP1		GLIS3		HS6ST1					PLIB
ASPG		CD3G		CEACAM13		CDK5RAP3		GLOD4		HS6ST2					PLVAP
ASPH		CD4		CEACAM18		CDK6		GLOD5		HS6ST3					PLXNB1
ASPHD2		CD40		CEACAM2		CDK7		GLRB		HSD17B3					PML
ASPM		CD40LG		CECR2		CDK8		GLRP1		HSFY2					PMPCA
ASPRV1		CD44		CECR5		CDKAL1		GLRX2		HSPA4					PNP
ASPSCR1		CD47		CELSR1		CDKL2		GLRX3		HSPB3					POLD1
ASS1		CD59A		CENPA		CDKL3		GLRX5		HSPB8					POLE2
ASTE1		CD6		CENPF		CDKL4		GLS2		HSPE1					POLG2
ASTN1		CD69		CENPJ		CDKN1A		GLT1D1		HSPG2					POLI
ASTN2		CD70		CENPM		CDKN1B		GLUD1		HTATIP2					POLR1E
ASXL1		CD80		CENPV		CDKN1C		GLYCTK		HTR1D					POLR2B
ASXL2		CD83		CEP170		CDKN2A		GM10069		HTR3A					POLR2H
ATAD1		CD84		CEP55		CDKN2AIP		GM10190		HTR5A					POLR3G
ATAD2B		CD86		CEP68		CDKN2B		GM10451		HTR7					POP1
ATAD3A		CD9		CEP70		CDO1		GM10584		HUNK					PORCN
ATAD4		CD96		CEP72		CDON		GM10941		HVCN1					POU5F1
ATAD5		CD97		CEP78		CDRT4		GM12070		HYAL1					PPA1
ATCAY		CDA		CERKL		CDS1		GM12166		HYAL4					PPAT
ATE1		CDADC1		CES3		CDSN		GM13749		ICA1					PPEF2
ATF1		CDC123		CES7		CDX1		GM13889		ICOSL					PPIF
ATF2		CDC14A		CETN1		CDX2		GM14005		ID3					PPIH
ATF3		CDC25A		CFC1		CDX4		GM14410		ID4					PPM1J
ATF5		CDC25B		CFDP1		CDYL		GM14725		IDO2					PPP1R14A
ATF7		CDC25C		CFH		CDYL2		GM15450		IER2					PPP1R1A
ATF7IP		CDC2A		CFLAR		CEACAM10		GM15698		IFITM1					PPP1R9A
ATF7IP2		CDC2L5		CFTR		CEACAM16		GM1631		IFITM2					PPP2R1B
ATG10		CDC2L6		CGA		CEACAM19		GM16516		IFNAR1					PPP2R5C
ATG16L2		CDC37L1		CGGBP1		CEBPA		GM1968		IFNG					PPRC1
ATG2A		CDC42BPA		CGN		CEBPD		GM3604		IFRD1					PPWD1
ATG2B		CDC42EP3		CGNL1		CEBPZ		GM4371		IFT52					PRAMEF12
ATG3		CDC42EP4		CHADL		CECR2		GM4769		IGF1R					PRIM1
ATG4C		CDC42EP5		CHCHD10		CECR5		GM4861		IGF2BP1					PRKCH
ATG4D		CDC73		CHCHD2		CELA3B		GM4925		IGF2BP2					PRKDC
ATG5		CDCA3		CHCHD3		CENPA		GM5089		IGF2BP3					PRMT3
ATG7		CDCA4		CHCHD5		CENPF		GM5105		IGFBP5					PRMT5
ATHL1		CDCA5		CHCHD6		CENPJ		GM5124		IGSF3					PRNPIP1
ATIC		CDCA7		CHD1		CENPM		GM5134		IL10RB					PRODH
ATL1		CDCA7L		CHD1L		CENPT		GM5148		IL17D					PRPF31
ATL2		CDCP1		CHD2		CEP120		GM525		IL17RD					PRPF40B
ATL3		CDH1		CHD6		CEP250		GM5424		IL1B					PRPS1
ATMIN		CDH10		CHD7		CEP55		GM5434		IL1R2					PRR11
ATN1		CDH12		CHD9		CEP68		GM5485		IL1RAPL1					PRRG3
ATOH7		CDH13		CHEK2		CEP70		GM5506		IL33					PRSS16
ATOH8		CDH18		CHFR		CEP76		GM5683		IL6ST					PRTG
ATOX1		CDH2		CHGA		CEP78		GM5820		IL7					PSD4
ATP10A		CDH20		CHGB		CER1		GM5972		ILDR1					PSENEN
ATP10B		CDH22		CHIC2		CERCAM		GM606		IMMP2L					PSMA8
ATP10D		CDH23		CHIT1		CERKL		GM628		IMPA2					PSMC3IP
ATP11A		CDH3		CHKA		CETN1		GM672		IMPG1					PSORS1C2
ATP11B		CDH4		CHL1		CETN4		GM694		INA					PSPC1
ATP11C		CDH5		CHMP2B		CFB		GM7854		INO80					PTCH2
ATP13A1		CDH6		CHMP4C		CFC1		GM806		INO80C					PTGER3
ATP13A2		CDH8		CHMP6		CFDP1		GM815		INPP4B					PTGIS
ATP13A3		CDH9		CHN1		CFH		GM826		INPP5A					PTGS1
ATP13A4		CDK2AP1		CHN2		CFTR		GM829		INPP5F					PTPN18
ATP1A1		CDK5R2		CHODL		CGA		GM839		IP6K3					PTPN2
ATP1A2		CDK5RAP1		CHPT1		CGGBP1		GM853		IPO11					PTPRV
ATP1A3		CDK5RAP2		CHRNA7		CGN		GM8787		IQCJ					PTPRZ1
ATP1A4		CDK6		CHRNA9		CGNL1		GM885		IQGAP1					PTRH2
ATP1B1		CDK7		CHRNB4		CHAC1		GM9785		IRAK3					PYCARD
ATP1B2		CDKAL1		CHST1		CHCHD10		GM9904		IREB2					PYCR1
ATP1B3		CDKL2		CHST10		CHCHD2		GMDS		IRF1					QDPR
ATP2A2		CDKL3		CHST11		CHCHD3		GNA14		IRGQ					QPRT
ATP2A3		CDKL4		CHST12		CHCHD5		GNAI2		IRX3					QTRT1
ATP2B1		CDKN1A		CHST15		CHCHD6		GNAL		IRX5					QTRTD1
ATP2B2		CDKN1B		CHST2		CHD1		GNAS		IRX6					RAB11FIP4
ATP2B3		CDKN1C		CHST3		CHD1L		GNG10		ITCH					RAB19
ATP2B4		CDKN2AIP		CHST8		CHD2		GNG12		ITGA1					RAB25
ATP2C1		CDKN2B		CHSY1		CHD4		GNG13		ITGA6					RAB26
ATP2C2		CDO1		CHSY3		CHD6		GNG2		ITGA9					RAB27A
ATP4A		CDON		CHUK		CHD7		GNPDA1		ITGAM					RAD1
ATP4B		CDRT4		CIB4		CHD9		GNS		ITGAV					RAD51
ATP5A1		CDS1		CIC		CHEK1		GOLGA3		ITGB3					RAD51AP1
ATP5B		CDSN		CIDEA		CHEK2		GOLGA4		ITGB5					RAD51C
ATP5C1		CDX1		CIR1		CHFR		GOLGA5		ITGB6					RAD51L1
ATP5D		CDX2		CISD1		CHGA		GOLM1		ITIH2					RAD54L
ATP5E		CDX4		CITED2		CHI3L1		GOLPH3		ITM2B					RAD9B
ATP5F1		CDYL		CITED4		CHIC1		GORASP2		ITPK1					RALGPS2
ATP5G1		CDYL2		CK137956		CHIC2		GOT1		ITPR1					RAMP3
ATP5G2		CEACAM10		CKAP2L		CHKA		GOT2		ITPR2					RANBP17
ATP5G3		CEACAM11		CKAP4		CHMP2B		GP49A		ITSN1					RAPGEF3
ATP5H		CEACAM13		CKAP5		CHMP4B		GPA33		ITSN2					RAPGEF5
ATP5J		CEACAM14		CKB		CHMP4C		GPATCH1		IVNS1ABP					RAPH1
ATP5J2		CEACAM2		CKMT2		CHMP6		GPATCH2		JAG1					RARG
ATP5K		CEBPA		CKT2		CHN1		GPBP1		JAK2					RASD1
ATP5L		CEBPZ		CLASP1		CHN2		GPC3		JAKMIP1					RASGRP2
ATP5O		CECR2		CLASP2		CHODL		GPC4		JAKMIP2					RASIP1
ATP5SL		CECR5		CLCN3		CHORDC1		GPC5		JAM2					RASL11A
ATP6AP1L		CELSR1		CLCN6		CHPF		GPC6		JAM3					RASL2-9
ATP6AP2		CELSR3		CLDN10A		CHRDL1		GPD2		JARID2					RBM12
ATP6V0A1		CENPA		CLDN11		CHRM1		GPLD1		JAZF1					RBM27
ATP6V0A2		CENPJ		CLDN12		CHRNA10		GPNMB		JHDM1D					RBM35A
ATP6V0A4		CENPL		CLDN13		CHRNA4		GPR1		JMJD1C					RBP1
ATP6V0B		CENPM		CLDN14		CHRNA5		GPR107		JUP					RBP7
ATP6V0C		CENPV		CLDN18		CHRNB1		GPR110		KANK2					RCCD1
ATP6V0D1		CEP120		CLDN2		CHST1		GPR125		KAT2B					RCL1
ATP6V0D2		CEP135		CLDN23		CHST10		GPR132		KATNAL2					RCOR2
ATP6V0E		CEP170		CLDN3		CHST12		GPR133		KBTBD8					REC8L1
ATP6V1A		CEP250		CLDN4		CHST15		GPR158		KCMF1					REM2
ATP6V1B1		CEP55		CLDN5		CHST3		GPR26		KCNA10					REN2
ATP6V1C1		CEP68		CLDN9		CHST5		GPR37L1		KCNA2					RERG
ATP6V1D		CEP70		CLEC11A		CHST8		GPR39		KCNA3					RETSAT
ATP6V1E1		CEP76		CLEC12A		CHST9		GPR45		KCNA6					REX2
ATP6V1G1		CEP78		CLEC14A		CHSY1		GPR50		KCNB1					RFC3
ATP6V1H		CEP97		CLEC16A		CHSY3		GPR55		KCNC2					RFC4
ATP7A		CERCAM		CLEC2D		CHUK		GPR83		KCND2					RFX2
ATP7B		CERKL		CLEC4E		CIC		GPR85		KCNG3					RFXANK
ATP8A1		CES3		CLIC4		CIDEA		GPR98		KCNH8					RFXDC2
ATP8A2		CES7		CLIC5		CIITA		GPRC5A		KCNJ1					RG9MTD2
ATP8B1		CETN1		CLIC6		CIR1		GPRC5B		KCNJ12					RGS14
ATP8B2		CETN4		CLINT1		CIRH1A		GPT2		KCNJ16					RHBG
ATP8B3		CFB		CLIP1		CISD1		GPX4		KCNJ2					RHD
ATP9A		CFC1		CLK1		CIT		GRAMD1B		KCNJ6					RHEBL1
ATP9B		CFDP1		CLK4		CITED1		GRAMD3		KCNJ8					RHOBTB2
ATPAF1		CFH		CLMN		CITED2		GRAMD4		KCNK16					RIBC1
ATPBD4		CFLAR		CLN5		CITED4		GRAP		KCNK5					RLBP1
ATPIF1		CFTR		CLN6		CK137956		GRAP2		KCNMA1					RLN1
ATRIP		CGA		CLNK		CKAP2L		GRB10		KCNQ1					RMND5B
ATRN		CGGBP1		CLNS1A		CKAP4		GRB14		KCNS2					RNASEH2A
ATRNL1		CGN		CLOCK		CKAP5		GREB1L		KCNT2					RNASEN
ATRX		CGNL1		CLPB		CKB		GRHL2		KCNU1					RNF125
ATXN1		CHAF1B		CLPS		CKS2		GRID2		KCTD16					RNF138
ATXN10		CHCHD10		CLPX		CLASP1		GRIK1		KCTD3					RNF5
ATXN2		CHCHD2		CLRN1		CLASP2		GRIK2		KDM1A					RNU35B
ATXN3		CHCHD3		CLRN3		CLCA3		GRIK3		KDM2B					ROGDI
ATXN7		CHCHD4		CLSTN2		CLCA6		GRIK4		KDM3A					RPA1
ATXN7L1		CHCHD5		CLTB		CLCC1		GRIN2B		KDM3B					RPA2
ATXN7L2		CHCHD6		CLTC		CLCN3		GRINL1A		KDM4C					RPA3
ATXN7L3		CHD1		CLYBL		CLCN6		GRIP1		KDM5B					RPAP1
AU015836		CHD1L		CMA2		CLDN10A		GRM1		KHDRBS1					RPE
AU017455		CHD2		CMAH		CLDN12		GRM3		KIDINS220					RPGR
AU018091		CHD6		CMAS		CLDN14		GRM4		KIF11					RPL14
AU021034		CHD7		CMKLR1		CLDN18		GRM5		KIF18A					RPL29
AU022870		CHD9		CML1		CLDN19		GRM6		KIF21A					RPL35A
AU023871		CHEK2		CML2		CLDN2		GRM7		KIF26B					RPL3L
AU040320		CHGA		CMPK2		CLDN23		GRP		KIF3A					RPL7L1
AU040829		CHI3L1		CMTM4		CLDN3		GRSF1		KIF5A					RPO1-4
AU042651		CHIC1		CMYA5		CLDN4		GSC		KIF5B					RPP25
AUH		CHIC2		CNDP2		CLDN5		GSDMD		KIFC3					RPP40
AURKB		CHIT1		CNGA3		CLEC11A		GSG1		KIS2					RPS12
AURKC		CHKA		CNGB3		CLEC12A		GSN		KIT					RPS20
AUTS2		CHL1		CNIH3		CLEC16A		GSS		KITL					RPS24
AVEN		CHM		CNN3		CLEC18A		GSTA2		KLF13					RPS28
AVPI1		CHMP2B		CNNM1		CLEC2D		GSTA3		KLF15					RPS6KA5
AVPR1A		CHMP4C		CNNM2		CLEC2E		GSTCD		KLF2					RPS6KA6
AW146020		CHMP6		CNOT1		CLIC4		GSTM3		KLF3					RRAGB
AW146154		CHN2		CNOT10		CLINT1		GSTT2		KLF4					RRM1
AW209491		CHODL		CNOT2		CLIP3		GSX1		KLF5					RRS1
AW549877		CHPT1		CNOT4		CLIP4		GSX2		KLF6					RSL1D1
AW554918		CHRDL1		CNOT6		CLMN		GTDC1		KLF8					RTEL1
AW555464		CHRM1		CNPY1		CLN5		GTF2A1		KLF9					RTN1
AWAT2		CHRNA7		CNR1		CLN6		GTF2B		KLHDC7A					RUVBL1
AXIN2		CHRNB1		CNRIP1		CLNK		GTF2H2		KLHDC8A					RUVBL2
AXL		CHST1		CNST		CLNS1A		GTF2I		KLHL2					RYR3
AY074887		CHST10		CNTF		CLOCK		GTF2IRD1		KLHL21					S100A14
AYM1		CHST11		CNTLN		CLP1		GTF3C3		KLHL24					S57425
AYTL1B		CHST12		CNTN1		CLPB		GTPBP4		KLHL25					SAA3
AZI1		CHST15		CNTN3		CLPX		GTPBP8		KLHL31					SAAL1
AZI2		CHST3		CNTN4		CLRN1		GUCY1A2		KLHL38					SACM1L
AZIN1		CHST8		CNTN5		CLRN3		GULP1		KLHL5					SAP30
B020004J07RIK		CHST9		CNTNAP2		CLSTN2		GYK		KLHL6					SARS2
B130006D01RIK		CHSY1		CNTNAP3		CLTC		GYPC		KLRAQ1					SBK1
B230120H23RIK		CHSY3		CNTNAP4		CLYBL		GYS2		KNG1					SCGB3A1
B230206F22RIK		CHUK		CNTNAP5A		CMA2		GZMB		KRAS					SCML2
B230206H07RIK		CIC		CNTNAP5B		CMAS		H2AFY		KRTAP13-1					SCN3B
B230217C12RIK		CIDEA		COBL		CMKLR1		H2AFY2		KRTAP31-2					SEC61A2
B230219D22RIK		CINP		COCH		CML2		H2AFZ		KRTAP9-5					SELENBP1
B230312A22RIK		CIR1		COG2		CMPK2		H2-EA		KSR1					SELENBP2
B330016D10RIK		CIRH1A		COG5		CMTM4		H2-EB2		KSR2					SEMA3B
B3GALNT1		CISD1		COIL		CNDP2		H2-M5		L1TD1					SEMA4A
B3GALT2		CIT		COL12A1		CNGA3		H2-Q10		L3MBTL3					SEMA4B
B3GALT5		CITED2		COL13A1		CNGA4		HAND2		LACTB2					SEMA5B
B3GALT6		CITED4		COL14A1		CNGB3		HAO1		LAG3					SENP1
B3GALTL		CKAP2L		COL16A1		CNIH3		HAS2		LAMA1					SENP3
B3GAT1		CKAP4		COL18A1		CNKSR3		HAS3		LAMA5					SEPHS2
B3GAT2		CKAP5		COL19A1		CNN3		HAUS1		LAMC1					SERBP1
B3GNT1		CKB		COL1A1		CNNM1		HCFC1		LAMC2					SETD4
B3GNT2		CKMT2		COL1A2		CNNM2		HDAC2		LANCL1					SETDB1
B3GNT3		CKT2		COL20A1		CNNM4		HDAC4		LAO1					SFN
B3GNT5		CLASP1		COL25A1		CNO		HDC		LAP3					SFRP1
B3GNT6		CLASP2		COL28A1		CNOT1		HEATR2		LAPTM4A					SFRS2
B3GNT7		CLCA1		COL3A1		CNOT10		HEATR7B2		LAPTM4B					SFRS5
B3GNT9		CLCA2		COL4A1		CNOT2		HEBP2		LARGE					SFRS6
B430010I23RIK		CLCA3		COL4A3BP		CNOT6		HECTD1		LARP1					SFRS7
B430203M17RIK		CLCA6		COL5A1		CNPY1		HEG1		LARP4B					SGK2
B430306N03RIK		CLCC1		COL5A2		CNR1		HELT		LARP6					SHANK3
B4GALNT1		CLCN3		COL8A1		CNR2		HELZ		LARP7					SHCBP1
B4GALNT2		CLCN6		COL9A2		CNST		HEPHL1		LARS					SHMT1
B4GALNT3		CLDN10A		COLEC11		CNTF		HERC1		LASS4					SHQ1
B4GALNT4		CLDN12		COMMD1		CNTFR		HERPUD2		LASS6					SHROOM2
B4GALT1		CLDN13		COMMD10		CNTN3		HES1		LATS2					SI
B4GALT2		CLDN14		COMMD2		CNTN4		HEXB		LAX1					SIGIRR
B4GALT3		CLDN18		COMMD3		CNTN5		HHAT		LBX1					SIX4
B4GALT5		CLDN2		COMMD4		CNTNAP2		HHEX		LCE1D					SKP2
B4GALT6		CLDN23		COMMD7		CNTNAP4		HHIP		LCE1E					SLC11A1
B4GALT7		CLDN3		COMT1		CNTNAP5B		HHIPL1		LCOR					SLC16A9
B630005N14RIK		CLDN4		COPG		COBL		HIAT1		LCP2					SLC1A3
B830017H08RIK		CLDN5		COPS2		COBLL1		HIGD1B		LDHB					SLC25A1
B930007M17RIK		CLDN9		COPS3		COCH		HINT3		LDLRAD3					SLC25A12
B930041F14RIK		CLEC11A		COPS5		COG2		HIST1H2AN		LEF1					SLC25A13
BAALC		CLEC12A		COPS7A		COG5		HIST1H2BE		LEFTY1					SLC25A15
BAAT		CLEC16A		COPS7B		COG6		HIST1H2BJ		LEFTY2					SLC25A16
BACE1		CLEC2D		COPS8		COL12A1		HIST1H2BM		LEKR1					SLC25A27
BACE2		CLEC2E		COPZ2		COL13A1		HIST1H3I		LEMD1					SLC25A32
BACH1		CLEC2I		COQ10A		COL14A1		HIST1H4D		LEMD2					SLC26A9
BACH2		CLEC4E		COQ10B		COL15A1		HIST1H4H		LEMD3					SLC29A2
BAD		CLIC4		COQ2		COL16A1		HIST1H4J		LETMD1					SLC2A5
BAG1		CLIC5		CORIN		COL18A1		HIVEP2		LGALS8					SLC35F2
BAG3		CLIC6		CORO1A		COL19A1		HK1		LGI1					SLC37A2
BAG4		CLINT1		CORO1C		COL1A1		HLF		LGR4					SLC38A4
BAG5		CLIP1		CORO2B		COL1A2		HMGB3		LGR5					SLC38A5
BAHCC1		CLIP3		CORO6		COL23A1		HMGCR		LHFPL3					SLC39A10
BAHD1		CLK1		COX10		COL24A1		HMGN2		LHX8					SLC39A4
BAI1		CLK4		COX4I1		COL25A1		HMGXB3		LIF					SLC40A1
BAI2		CLMN		COX4I2		COL2A1		HMGXB4		LIFR					SLC44A4
BAI3		CLN5		COX5A		COL4A2		HNMT		LILRA5					SLC5A11
BAIAP2		CLNK		COX6A1		COL5A1		HNRNPF		LIMA1					SLC5A5
BAIAP2L1		CLNS1A		COX6B2		COL5A2		HNRNPR		LIMCH1					SLC5A6
BAIAP2L2		CLOCK		COX6C		COL5A3		HNRNPU		LIMK2					SLC6A1
BAK1		CLPB		COX7A2L		COL8A1		HOMER1		LIMS1					SLC6A15
BANF1		CLPS		CPA2		COL8A2		HOOK3		LIN28B					SLC7A7
BANF2		CLPX		CPA4		COLEC12		HOXA1		LIN54					SLC7A9
BAP1		CLRN1		CPA5		COLQ		HOXB1		LIN7C					SLCO4C1
BARD1		CLRN3		CPA6		COMMD1		HOXB13		LINGO2					SMARCAD1
BARHL1		CLSTN2		CPD		COMMD10		HOXB6		LIPC					SMARCC1
BARHL2		CLTA		CPE		COMMD2		HOXB7		LIX1					SMN1
BARX1		CLTC		CPEB3		COMMD3		HOXC12		LMNB1					SMPD4
BARX2		CLYBL		CPEB4		COMMD4		HOXC13		LMO7					SMPDL3B
BASP1		CMA2		CPLX1		COMMD7		HPCAL1		LMOD3					SMS
BAT1A		CMAH		CPLX4		COMT1		HPD		LMX1B					SMTNL1
BAT2		CMAS		CPN2		COMTD1		HPGD		LOC100039801					SMYD4
BAT2L		CMC1		CPNE2		COPA		HPS3		LOC100233207					SMYD5
BAT5		CMKLR1		CPNE3		COPB1		HRH2		LOC100270707					SNAI3
BATF		CML2		CPNE4		COPG		HRH4		LOC100303644					SNORA69
BATF2		CML5		CPNE5		COPS3		HRNR		LOC624853					SNRPA1
BATF3		CMPK2		CPNE9		COPS5		HS2ST1		LONRF1					SNRPB2
BAX		CMTM4		CPSF4L		COPS7A		HS3ST3B1		LONRF2					SNRPD1
BAZ1A		CMYA5		CPSF6		COPS8		HS6ST1		LOXL1					SNRPD2
BAZ1B		CNDP2		CPSF7		COPZ2		HS6ST2		LPAR1					SNRPD3
BAZ2A		CNGA3		CPVL		COQ10A		HS6ST3		LPAR4					SNRPE
BAZ2B		CNGA4		CRABP1		COQ10B		HSD17B3		LPAR6					SNRPG
BB014433		CNGB3		CRADD		COQ2		HSD17B6		LPHN2					SNRPN
BB123696		CNKSR3		CRB1		CORIN		HSFY2		LPHN3					SNX5
BBC3		CNN3		CRB2		CORO1C		HSPA4		LPIN1					SOCS7
BBS1		CNNM1		CRBN		CORO2B		HSPB1		LPP					SORL1
BBS4		CNNM2		CREB1		CORO6		HSPB3		LRBA					SOS1
BBS5		CNNM3		CREB3L2		COX10		HSPB8		LRFN2					SOX13
BBS9		CNNM4		CREB5		COX4I1		HSPE1		LRIG1					SOX15
BBX		CNO		CREBBP		COX4I2		HSPG2		LRIG3					SOX2
BC002163		CNOT1		CREBL2		COX5A		HTATIP2		LRP1B					SPA17
BC002230		CNOT10		CRH		COX6A1		HTR1D		LRP8					SPAG5
BC003266		CNOT2		CRHR2		COX7A2		HTR3A		LRPAP1					SPATA13
BC003267		CNOT6		CRIM1		COX7A2L		HTR4		LRPPRC					SPATS1
BC004004		CNPY1		CRISP2		COX7C		HTR5A		LRRC1					SPBC24
BC005537		CNPY4		CRISPLD1		CPA3		HTR7		LRRC2					SPIC
BC005624		CNR1		CRK		CPA4		HUNK		LRRC34					SPINT1
BC006779		CNST		CRKL		CPA6		HUWE1		LRRC36					SPN
BC006965		CNTF		CRKRS		CPD		HVCN1		LRRC38					SPRRL9
BC011426		CNTFR		CRLF3		CPE		HYAL1		LRRC49					SPRY1
BC013712		CNTN1		CRNN		CPEB3		HYAL2		LRRC6					SQLE
BC016201		CNTN3		CROT		CPEB4		HYAL4		LRRC8C					SRL
BC016423		CNTN4		CRP		CPLX1		ICA1		LRRC8D					SSBP1
BC016579		CNTN5		CRTAC1		CPLX4		ICOSL		LRRFIP1					SSBP2
BC017158		CNTNAP2		CRY1		CPN2		ID3		LRRN2					SSBP4
BC017612		CNTNAP4		CRY2		CPNE4		ID4		LRRTM4					SSX2IP
BC017647		CNTNAP5A		CRYBA1		CPNE5		IDO2		LRTM2					ST6GALNAC2
BC018242		CNTNAP5B		CRYBG3		CPNE9		IER2		LSAMP					ST6GALNAC3
BC018465		CNTNAP5C		CRYGC		CPSF4L		IFITM1		LTA4H					ST8SIA1
BC018473		COBL		CRYGD		CPSF6		IFITM2		LUZP1					STAG3
BC018507		COCH		CRYGE		CPT1A		IFNAR1		LY75					STARD7
BC019943		COG2		CRYGS		CPT2		IFNG		LY86					STAT4
BC020535		COG5		CRYZ		CPVL		IFRD1		LYPD4					STK22S1
BC021614		COG6		CSDA		CRABP1		IFT52		LYPD6B					STMN1
BC021891		COIL		CSF3R		CRADD		IGF1R		LYRM1					STMN2
BC023744		COL12A1		CSGALNACT1		CRB1		IGF2BP1		LYSMD3					STMN3
BC024139		COL13A1		CSMD1		CRB2		IGF2BP2		LYSMD4					STOML2
BC024386		COL14A1		CSMD3		CRBN		IGF2BP3		LYST					SUPV3L1
BC024479		COL15A1		CSN1S2A		CREB1		IGFBP5		LZTFL1					SUSD2
BC024582		COL16A1		CSN2		CREB3L1		IGSF3		LZTS1					SUV39H2
BC024659		COL17A1		CSN3		CREB3L2		IL10RB		MACF1					SYCE1
BC024814		COL18A1		CSNK1A1		CREB5		IL17D		MACROD2					SYCE2
BC025920		COL19A1		CSNK1E		CREBL2		IL17RD		MAD1L1					TACSTD1
BC026439		COL1A1		CSNK1G3		CREG1		IL1B		MAD2L1					TACSTD2
BC026585		COL1A2		CSNK2A1		CREM		IL1R2		MAFB					TADA2L
BC027072		COL22A1		CSNK2A2		CRH		IL1RAPL1		MAGEA10					TAF10
BC027231		COL23A1		CSRNP1		CRHR2		IL1RAPL2		MAGI1					TAF6
BC028528		COL25A1		CSRNP3		CRIM1		IL33		MAGI2					TAGLN3
BC030307		COL28A1		CSRP1		CRKL		IL6ST		MAK16					TARSL1
BC030336		COL3A1		CSRP2		CRKRS		IL7		MAL					TBC1D24
BC030867		COL4A1		CSRP2BP		CRLF2		ILDR1		MAMDC2					TBL3
BC031353		COL5A1		CSRP3		CRLS1		IMMP2L		MAML1					TC1411223
BC031441		COL5A2		CST3		CRMP1		IMPA2		MAML2					TC1416257
BC031748		COL5A3		CST6		CRNN		IMPG1		MAML3					TC1417713
BC031781		COL8A1		CSTF1		CROCC		INA		MAN1C1					TC1419210
BC032203		COL9A2		CSTF3		CROT		INO80		MANBA					TC1425352
BC037032		COLEC12		CTAGE5		CRP		INO80C		MANBAL					TC1428970
BC037703		COMMD1		CTBP2		CRTAC1		INPP4B		MANEA					TC1433510
BC046404		COMMD10		CTDP1		CRY1		INPP5A		MAP2K3					TC1435215
BC048403		COMMD2		CTDSP2		CRYBA1		INPP5F		MAP4K3					TC1440691
BC048507		COMMD3		CTDSPL		CRYBB2		INTS4		MAP4K4					TC1444249
BC048679		COMMD4		CTGF		CRYBG3		IP6K2		MAP4K5					TC1447684
BC049349		COMMD7		CTH		CRYGC		IP6K3		MAPK13					TC1448313
BC049635		COMT1		CTLA4		CRYGD		IPO11		MAPKAP1					TC1448906
BC049762		COPA		CTNNA1		CRYGE		IQCJ		MAPRE2					TC1449546
BC050777		COPB1		CTNNA2		CRYZ		IQGAP1		MAPT					TC1451388
BC051019		COPG		CTNNA3		CSDA		IRAK1		2001-03-01					TC1461420
BC051142		COPS3		CTNNAL1		CSDE1		IRAK1BP1		2007-03-01					TC1462346
BC051665		COPS5		CTNNB1		CSE1L		IRAK3		MARK3					TC1463652
BC052040		COPS7A		CTNNBL1		CSF1		IRAK4		MASP1					TC1464371
BC055004		COPS8		CTNND1		CSF2		IREB2		MAST4					TC1466661
BC057022		COPZ2		CTNND2		CSF3R		IRF1		MAX					TC1467208
BC057079		COQ10A		CTPS2		CSGALNACT1		IRGM1		MBD1					TC1469196
BC059842		COQ10B		CTS3		CSMD1		IRGQ		MBIP					TC1471783
BC060267		COQ2		CTSC		CSMD3		IRX3		MBOAT1					TC1473482
BC061194		CORIN		CTSD		CSN3		IRX5		MBOAT2					TC1478474
BC066135		CORO1C		CTSF		CSNK1A1		IRX6		MBP					TC1480428
BC067068		CORO2B		CTSL		CSNK1E		ITCH		MBTPS2					TC1482477
BC068157		CORO6		CTSM		CSNK1G1		ITGA1		MC3R					TC1485171
BC089491		COX10		CTSO		CSNK1G3		ITGA6		MCART6					TC1486351
BCAM		COX4I1		CTTNBP2		CSNK2A1		ITGA9		MCC					TC1486657
BCAN		COX4I2		CTTNBP2NL		CSNK2A2		ITGAM		MCF2					TC1486688
BCAP31		COX5A		CTXN2		CSPG4		ITGAV		MCF2L					TC1487745
BCAR1		COX6A1		CUBN		CSRNP1		ITGB3		MCL1					TC1490206
BCAR3		COX6A2		CUEDC1		CSRNP3		ITGB5		MCM3					TC1496338
BCAS1		COX6C		CUGBP1		CSRP1		ITGB6		MCPT-PS1					TC1499135
BCAS2		COX7A2		CUGBP2		CSRP2		ITIH2		MCTP2					TC1505839
BCAS3		COX7A2L		CUL2		CSRP2BP		ITM2B		MDGA1					TC1514005
BCAT1		COX7C		CUL3		CST6		ITPK1		MDGA2					TC1515401
BCAT2		CPA2		CUL4B		CSTAD		ITPR1		MDH2					TC1518060
BCDIN3D		CPA4		CUL5		CSTF2T		ITPR2		MDM1					TC1519646
BCKDHA		CPA5		CUX1		CSTF3		ITSN1		MDM4					TC1521782
BCKDHB		CPA6		CWF19L2		CTAG2		ITSN2		ME3					TC1522038
BCL10		CPD		CWH43		CTAGE5		IVNS1ABP		MECOM					TC1522631
BCL11A		CPE		CXADR		CTBP2		JAG1		MED12L					TC1532590
BCL11B		CPEB3		CXCL12		CTDP1		JAG2		MED13L					TC1532651
BCL2		CPEB4		CXCL13		CTDSP1		JAK2		MED14					TC1532732
BCL2L1		CPLX1		CXCL14		CTDSP2		JAKMIP1		MED26					TC1533316
BCL2L10		CPLX4		CXCL16		CTDSPL		JAKMIP2		MED27					TC1539197
BCL2L11		CPN2		CXCL3		CTGF		JAM2		MEG3					TC1541797
BCL2L12		CPNE4		CXCR3		CTH		JAM3		MEIS1					TC1545132
BCL2L13		CPNE5		CXCR4		CTLA4		JARID2		MEIS2					TCEA1
BCL2L14		CPNE8		CXCR5		CTNNA1		JAZF1		MESDC1					TCEA3
BCL3		CPPED1		CXCR7		CTNNA2		JHDM1D		MESP1					TCF15
BCL6		CPSF4L		CXXC1		CTNNA3		JMJD1C		METTL11A					TCFAP2C
BCL6B		CPSF6		CXXC4		CTNNB1		JUP		MEX3B					TCFAP4
BCL7A		CPT1A		CXXC5		CTNNBL1		KANK2		MFGE8					TCFCP2L1
BCL7B		CPVL		CYB5		CTNND1		KAT2B		MFI2					TCL1
BCL7C		CRABP1		CYB561		CTNND2		KATNAL2		MFSD7C					TDGF1
BCL9		CRADD		CYB5B		CTSC		KBTBD8		MGAT3					TDP1
BCL9L		CRB1		CYBRD1		CTSD		KCMF1		MGAT5B					TEAD4
BCLAF1		CRB2		CYFIP1		CTSF		KCNA10		MGEA5					TEKT1
BCOR		CRBN		CYM		CTSL		KCNA2		MGST2					TERA
BCORL1		CREB1		CYP19A1		CTSO		KCNA3		MICAL1					TESK2
BCR		CREB3L2		CYP1B1		CTTNBP2		KCNA6		MICAL3					TEX15
BDH1		CREB5		CYP26B1		CTXN2		KCNB1		MIF					TEX21
BDKRB1		CREBL2		CYP2B10		CUBN		KCNB2		MIPEP					TEX9
BDKRB2		CREM		CYP2B13		CUEDC1		KCNC2		MIR1-2					TFB1M
BDNF		CRH		CYP2B19		CUGBP1		KCND2		MIR101B					TFDP1
BEAN		CRHR1		CYP2B23		CUGBP2		KCNG3		MIR124A-2					TFRC
BEGAIN		CRHR2		CYP2C55		CUL2		KCNH2		MIR130A					TGDS
BEND3		CRIM1		CYP2C69		CUL3		KCNH8		MIR135B					TGM1
BEND4		CRIP2		CYP2D12		CUL4B		KCNIP2		MIR181C					TGM3
BEND5		CRISPLD1		CYP2D34		CUL5		KCNJ1		MIR181D					TH1L
BEND6		CRKRS		CYP2G1		CUX1		KCNJ12		MIR182					THEX1
BEST1		CRLF2		CYP39A1		CUX2		KCNJ16		MIR187					THNSL1
BEST3		CRMP1		CYP3A11		CWF19L2		KCNJ2		MIR202					THOC6
BET1L		CRNN		CYP3A13		CWH43		KCNJ6		MIR205					THOP1
BEX6		CROCC		CYP4A10		CXADR		KCNJ8		MIR23A					THPO
BFAR		CROT		CYP4A31		CXCL12		KCNK16		MIR290					THUMPD3
BFSP2		CRP		CYP4F15		CXCL13		KCNK5		MIR296					TIMM9
BHLHA9		CRTAC1		CYP7B1		CXCL14		KCNMA1		MIR302B					TINF2
BHLHB9		CRY1		CYPT12		CXCL3		KCNQ1		MIR532					TJP3
BHLHE22		CRY2		CYR61		CXCR3		KCNS2		MIR676					TK1
BHLHE23		CRYBA1		CYSLTR1		CXCR5		KCNT2		MIR680-2					TLCD1
BHLHE40		CRYBG3		CYTH4		CXCR7		KCNU1		MIR684-2					TLE4
BHLHE41		CRYGC		CYTIP		CXXC1		KCTD1		MIR692-1					TM7SF2
BHMT		CRYGD		CYTL1		CXXC4		KCTD16		MIR719					TMEM40
BHMT2		CRYGS		CYTSA		CXXC5		KCTD3		MIR9-2					TMEM54
BICC1		CRYL1		CYTSB		CYB5B		KCTD6		MITF					TMEM64
BICD1		CRYZ		CYYR1		CYBB		KCTD8		MKL2					TMEM71
BICD2		CSDA		D030016E14RIK		CYBRD1		KDM1A		MKLN1					TMEM79
BID		CSE1L		D030018L15RIK		CYCS		KDM2B		MKNK1					TMEM8
BIK		CSF2		D030056L22RIK		CYFIP2		KDM3A		MKRN1					TMEM88
BIN1		CSF3R		D030074E01RIK		CYM		KDM3B		MKRN3					TMEM97
BIRC2		CSGALNACT1		D0H4S114		CYP19A1		KDM4C		MLH3					TMPRSS5
BIRC3		CSMD1		D10627		CYP1B1		KDM5B		MLL5					TNFAIP8L1
BIRC5		CSMD3		D10BWG1379E		CYP27A1		KDM5C		MLLT4					TNFSF13
BIRC6		CSN1S2A		D10ERTD322E		CYP2A12		KHDRBS1		MLLT6					TNFSF5IP1
BIRC7		CSN2		D10JHU81E		CYP2A22		KIDINS220		MLXIP					TNNI3
BLCAP		CSN3		D10WSU102E		CYP2B10		KIF11		MMADHC					TNRC9
BLK		CSNK1A1		D11BWG0517E		CYP2B19		KIF18A		MMP2					TOE1
BLM		CSNK1E		D130009I18RIK		CYP2B23		KIF1B		MMP20					TOMM40L
BLMH		CSNK1G1		D14ERTD436E		CYP2C69		KIF21A		MOAP1					TOMM70A
BLNK		CSNK1G3		D14ERTD668E		CYP2D12		KIF21B		MOBKL1A					TPMT
BLOC1S3		CSNK2A1		D15ERTD621E		CYP2D34		KIF26B		MOBKL2B					TPST1
BLVRB		CSNK2A2		D16ERTD472E		CYP2J12		KIF3A		MOBKL3					TRAP1
BMF		CSPG4		D16H22S680E		CYP2J13		KIF5A		MOBP					TRAPPC1
BMP10		CSPG5		D18ERTD653E		CYP2S1		KIF5B		MOGAT1					TRF
BMP2		CSRNP1		D19BWG1357E		CYP39A1		KIFC3		MOGAT2					TRH
BMP2K		CSRNP3		D19ERTD737E		CYP3A13		KIS2		MON1B					TRIM24
BMP3		CSRP1		D1BWG0212E		CYP46A1		KIT		MORC1					TRIM28
BMP4		CSRP2		D1ERTD622E		CYP4A10		KITL		MORC3					TRIM6
BMP5		CSRP3		D1PAS1		CYP4A31		KLF13		MOV10					TRIM63
BMP6		CST3		D230025D16RIK		CYP4F14		KLF15		MPDZ					TRIP13
BMP7		CST6		D2ERTD391E		CYP4F15		KLF2		MPHOSPH6					TRMT5
BMP8A		CSTAD		D330028D13RIK		CYP7B1		KLF3		MPP6					TRP53I5
BMP8B		CSTF3		D330038O06RIK		CYPT12		KLF4		MPPED2					TRUB1
BMPER		CTAG2		D330050I23RIK		CYR61		KLF5		MREG					TSGA2
BMPR1A		CTAGE5		D3BWG0562E		CYSLTR1		KLF6		MRFAP1					TSP50
BMPR1B		CTBP1		D430019H16RIK		CYTH1		KLF8		MRPL39					TSPAN1
BMPR2		CTBP2		D430020J02RIK		CYTIP		KLF9		MRPL45					TSPAN32
BMS1		CTCFL		D430041D05RIK		CYTSA		KLHDC1		MRPS18A					TSR1
BNC1		CTDP1		D4BWG0951E		CYTSB		KLHDC7A		MRPS23					TTC27
BNC2		CTDSP2		D630003M21RIK		D030016E14RIK		KLHDC8A		MRPS31					TTC32
BNIP1		CTDSPL		D630032N06RIK		D030018L15RIK		KLHL14		MRPS5					TTK
BNIP3L		CTF2		D630039A03RIK		D030074E01RIK		KLHL2		MRPS9					TTLL4
BOC		CTGF		D6ERTD474E		D10627		KLHL21		MS4A10					TTLL6
BOD1		CTH		D6MM5E		D10BWG1379E		KLHL24		MS4A5					TTN
BOD1L		CTLA4		D6WSU116E		D10ERTD322E		KLHL25		MS4A7					TTYH1
BOK		CTNNA1		D730005E14RIK		D10JHU81E		KLHL31		MSH2					TUB
BOLA1		CTNNA2		D730039F16RIK		D10WSU102E		KLHL32		MSH6					TUBB2B
BOLA3		CTNNA3		D730040F13RIK		D11BWG0517E		KLHL38		MSI1					TUBB2C
BOLL		CTNNAL1		D7ERTD443E		D130009I18RIK		KLHL5		MSI2					TUBB5
BPGM		CTNNB1		D8ERTD82E		D130040H23RIK		KLHL6		MSL1					TUBG1
BPHL		CTNNBL1		D930015E06RIK		D14ERTD436E		KLRAQ1		MSL2					TUBGCP6
BPI		CTNND1		D930048N14RIK		D15ERTD621E		KLRB1B		MSLN					TULP2
BPNT1		CTNND2		D9ERTD402E		D16ERTD472E		KNG1		MSRA					TYMS-PS
BPTF		CTSA		DAAM1		D17WSU92E		KRAS		MSRB2					U2AF1L4
BRAF		CTSB		DAAM2		D18ERTD653E		KREMEN1		MSX1					UBA52
BRAP		CTSC		DAB1		D19BWG1357E		KRTAP13-1		MSX2					UBASH3A
BRCA1		CTSD		DAB2		D19ERTD386E		KRTAP31-2		MTA3					UBD
BRD1		CTSF		DAB2IP		D19ERTD737E		KRTAP9-5		MTAP1B					UBE1C
BRD2		CTSL		DACH1		D1BWG0212E		KSR1		MTAP2					UBE1L2
BRD3		CTSO		DACT1		D1ERTD622E		KSR2		MTAP7					UBE1Y1
BRD4		CTTNBP2		DACT2		D1PAS1		L1TD1		MTAP7D1					UBE2D1
BRD7		CTTNBP2NL		DAG1		D2ERTD391E		L3MBTL3		MTF2					UBE2E3
BRD9		CTXN2		DAGLA		D330038O06RIK		LACE1		MTHFD1L					UBXD5
BRE		CTXN3		DAP		D330045A20RIK		LACTB2		MTMR1					UCP2
BRF1		CUBN		DAPK1		D330050I23RIK		LAG3		MTMR12					UHRF1
BRI3		CUEDC1		DAPK2		D3BWG0562E		LAMA1		MTMR3					ULK4
BRI3BP		CUGBP1		DAPL1		D430019H16RIK		LAMA5		MTMR9					UNC13A
BRIX1		CUGBP2		DAPP1		D430020J02RIK		LAMC1		MTNR1B					UNG
BRMS1		CUL2		DARC		D430041D05RIK		LAMC2		MTSS1					UPK2
BRMS1L		CUL3		DARS		D4BWG0951E		LANCL1		MTUS1					USP10
BRP44		CUL4B		DAXX		D4ERTD22E		LAO1		MTUS2					USP21
BRP44L		CUL5		DBX1		D5ERTD579E		LAP3		MTX2					USP28
BRPF3		CUTA		DBX2		D630003M21RIK		LAPTM4A		MUDENG					USP46
BRSK1		CUX1		DCAF11		D630029K05RIK		LAPTM4B		MUL1					USP6NL
BRUNOL4		CUX2		DCAF6		D630032N06RIK		LARGE		MUP20					UTF1
BRUNOL5		CWF19L2		DCBLD1		D630037F22RIK		LARP1		MUP4					UXS1
BRUNOL6		CWH43		DCC		D630039A03RIK		LARP4B		MUP6					VARS2
BRWD1		CXADR		DCDC2A		D630045J12RIK		LARP6		MYB					VARS2L
BSDC1		CXCL12		DCLK1		D6MM5E		LARP7		MYBL2					VEGFC
BSN		CXCL13		DCLK2		D6WSU116E		LARS		MYC					VIL1
BSND		CXCL14		DCLK3		D6WSU163E		LARS2		MYCN					VIT
BST1		CXCL16		DCP2		D730001G18RIK		LASS4		MYH10					VPS54
BST2		CXCL3		DCTD		D730005E14RIK		LASS6		MYH13					VWA1
BSX		CXCR3		DCTN1		D730040F13RIK		LATS2		MYL1					VWCE
BTAF1		CXCR4		DCTN2		D7ERTD443E		LAX1		MYL12B					WASF1
BTBD1		CXCR5		DCTN6		D8ERTD82E		LBX1		MYL4					WBSCR27
BTBD10		CXCR7		DCUN1D3		D930015E06RIK		LCE1D		MYLIP					WDHD1
BTBD11		CXXC1		DCUN1D4		D930048N14RIK		LCE1E		MYO10					WDR12
BTBD12		CXXC4		DDC		DAAM1		LCOR		MYO18A					WDR16
BTBD16		CXXC5		DDHD1		DAAM2		LCP2		MYO1E					WDR3
BTBD19		CYB5		DDIT4		DAB1		LDHB		MYO1F					WDR31
BTBD3		CYB5B		DDIT4L		DAB2IP		LDLRAD3		MYO3A					WDR34
BTBD6		CYB5R3		DDO		DACH1		LEF1		MYO3B					WDR35
BTBD7		CYBB		DDR1		DACH2		LEFTY1		MYO5A					WDR36
BTBD9		CYBRD1		DDR2		DACT1		LEFTY2		MYOM1					WDR5
BTD		CYCS		DDX1		DACT2		LEKR1		MYST2					WDR55
BTF3L4		CYFIP2		DDX11		DACT3		LEMD1		MYST3					WDR76
BTG1		CYM		DDX17		DAF2		LEMD2		MYST4					WDR77
BTG2		CYP11A1		DDX26B		DAG1		LEMD3		N4BP2					WDR79
BTN1A1		CYP19A1		DDX3X		DAGLA		LETMD1		NAB1					WEE1
BTN2A2		CYP1B1		DDX47		DAP		LGALS8		NACC2					WFDC2
BTNL1		CYP2A12		DDX54		DAPK1		LGI1		NAF1					WNT3A
BTNL7		CYP2A22		DDX58		DAPL1		LGR4		NAIP1					WNT5B
BTNL9		CYP2B19		DDX59		DAPP1		LGR5		NANOG					WNT6
BTRC		CYP2B23		DDX6		DARC		LGTN		NANOS3					WNT7B
BUB1		CYP2C69		DDX60		DARS		LHFP		NAPEPLD					WRB
BUB1B		CYP2D12		DEDD2		DARS2		LHFPL2		NAPRT1					WRN
BUB3		CYP2D34		DEF6		DAXX		LHFPL3		NARFL					WT1
BUD13		CYP2D9		DEF8		DAZAP2		LHX4		NAT11					X99384
BZRAP1		CYP2J12		DEFB1		DBI		LHX8		NAT12					XAB1
BZW1		CYP2J13		DEFB13		DBIL5		LIF		NAT8					XAB2
BZW2		CYP2U1		DEFB21		DBPHT2		LIFR		NAV1					XPO5
C030002C11RIK		CYP39A1		DEFB29		DBX1		LILRA5		NAV2					XRCC3
C030006K11RIK		CYP3A11		DEFB40		DBX2		LIMA1		NBEA					XRCC6BP1
C030016D13RIK		CYP3A13		DEFB41		DCAF11		LIMCH1		NCALD					YPEL1
C030017K20RIK		CYP4A10		DEFB44		DCAF6		LIMK2		NCAM1					ZAP70
C030034I22RIK		CYP4A31		DEFB48		DCBLD1		LIMS1		NCAM2					ZBTB32
C030034L19RIK		CYP4B1		DEGS1		DCC		LIN28B		NCEH1					ZBTB8
C030044B11RIK		CYP4F14		DEGS2		DCDC2A		LIN54		NCF2					ZCCHC12
C030046E11RIK		CYP4F15		DENND1A		DCK		LIN7C		NCK2					ZFP1
C130022K22RIK		CYP51		DENND2C		DCLK2		LINGO2		NCKAP5					ZFP119
C130026L21RIK		CYP7B1		DENND4B		DCLK3		LIPC		NCL					ZFP125
C130039O16RIK		CYPT12		DENND4C		DCP1A		LIX1		NCOA1					ZFP13
C130071C03RIK		CYPT4		DENND5A		DCP2		LLPH		NCOA3					ZFP143
C130074G19RIK		CYR61		DENND5B		DCTD		LMNB1		NCOA7					ZFP185
C130079G13RIK		CYTH1		DEPDC1B		DCTN1		LMO2		NCOR1					ZFP2
C1GALT1		CYTH2		DEPDC6		DCTN2		LMO3		NDFIP1					ZFP206
C1GALT1C1		CYTL1		DERL3		DCTN6		LMO7		NDRG1					ZFP207
C1QA		CYTSB		DET1		DCUN1D1		LMOD3		NDUFA9					ZFP239
C1QBP		D030016E14RIK		DEXI		DCUN1D3		LMX1B		NDUFB5					ZFP277
C1QL1		D030018L15RIK		DGAT2		DDAH1		LNX2		NDUFS1					ZFP296
C1QL2		D030028A08RIK		DGAT2L6		DDC		LOC100039801		NDUFS4					ZFP324
C1QL4		D030056L22RIK		DGCR2		DDHD1		LOC100233207		NDUFS6					ZFP36L1
C1QTNF1		D030074E01RIK		DGCR8		DDI2		LOC100270707		NEDD4L					ZFP383
C1QTNF3		D0H4S114		DGKB		DDIT4		LOC100303644		NESPAS					ZFP41
C1QTNF4		D10627		DGKE		DDIT4L		LOC16697		NETO1					ZFP42
C1QTNF6		D10BWG1379E		DGKG		DDR1		LOC624853		NEUROG1					ZFP423
C1QTNF9		D10ERTD322E		DGKH		DDR2		LONRF1		NF1					ZFP446
C1RL		D10JHU81E		DGKI		DDX10		LONRF2		NF2					ZFP455
C2		D10WSU102E		DGKK		DDX17		LOXL1		NFASC					ZFP459
C230035I16RIK		D11BWG0517E		DHDH		DDX19B		LOXL3		NFAT5					ZFP499
C230096C10RIK		D11WSU47E		DHRS2		DDX20		LPAR1		NFIB					ZFP518
C2CD2		D130009I18RIK		DHRS3		DDX21		LPAR4		NFKBIA					ZFP532
C2CD2L		D130040H23RIK		DHRS4		DDX3X		LPAR6		NFYB					ZFP536
C2CD3		D130043K22RIK		DHRS7		DDX46		LPHN2		NGFR					ZFP566
C2CD4A		D14ERTD436E		DHRS7B		DDX47		LPHN3		NHEDC2					ZFP57
C2CD4B		D14ERTD668E		DHRS9		DDX52		LPIN1		NHEJ1					ZFP654
C2CD4C		D15ERTD621E		DHX29		DDX58		LPP		NHLH2					ZFP692
C2CD4D		D16ERTD472E		DHX32		DDX59		LRBA		NHS					ZFP72
C330005M16RIK		D17WSU92E		DHX35		DDX6		LRFN2		NHSL1					ZFP93
C330006K01RIK		D18ERTD653E		DHX40		DDX60		LRIG1		NHSL2					ZFP95
C330007P06RIK		D19ERTD386E		DHX58		DEAR1		LRIG3		NID2					ZFP97
C330016O10RIK		D19ERTD737E		DHX8		DEDD		LRP1B		NIN					ZIC3
C330019G07RIK		D19WSU162E		DHX9		DEDD2		LRP8		NINJ2					ZMAT4
C330021F23RIK		D1BWG0212E		DIAP1		DEF6		LRPAP1		NKAIN1					ZNRD1
C330023M02RIK		D1ERTD622E		DIAP2		DEF8		LRPPRC		NKAIN2					ZP3
C330024D21RIK		D1PAS1		DIAP3		DEFB1		LRRC1		NKD1					ZRANB3
C430004E15RIK		D230025D16RIK		DICER1		DEFB40		LRRC18		NKX1-2					ZSWIM1
C530008M17RIK		D2ERTD391E		DIDO1		DEFB41		LRRC2		NKX2-1					ZW10
C530028O21RIK		D330038O06RIK		DIP2B		DEFB48		LRRC28		NKX2-2
C5AR1		D330045A20RIK		DIP2C		DEGS1		LRRC34		NKX3-2
C630043F03RIK		D330050I23RIK		DIRAS2		DEGS2		LRRC36		NKX6-1
C730027P07RIK		D3BWG0562E		DIRC2		DENND1A		LRRC38		NKX6-2
C77080		D3ERTD751E		DIS3L		DENND1B		LRRC49		NLRP4F
C77370		D430019H16RIK		DIS3L2		DENND2C		LRRC4B		NLRP6
C78339		D430020J02RIK		DISC1		DENND3		LRRC6		NME5
C79407		D430041D05RIK		DIXDC1		DENND4C		LRRC69		NMNAT2
C80913		D430042O09RIK		DKK1		DENND5A		LRRC7		NMUR2
C85492		D4BWG0951E		DKK2		DENND5B		LRRC8B		NOD1
C87414		D5ERTD579E		DLC1		DEPDC5		LRRC8C		NODAL
C87436		D630003M21RIK		DLEU2		DEPDC6		LRRC8D		NOL6
C8A		D630032N06RIK		DLEU7		DEPDC7		LRRFIP1		NOS1AP
C8B		D630039A03RIK		DLG1		DERL3		LRRK1		NOS2
CAB39		D630045J12RIK		DLG3		DET1		LRRN2		NOTCH2
CABC1		D6ERTD474E		DLG5		DGCR2		LRRTM4		NOV
CABIN1		D6MM5E		DLGAP1		DGCR6		LRTM2		NPAS3
CABLES1		D6WSU116E		DLGAP2		DGKB		LSAMP		NPEPPS
CABLES2		D730040F13RIK		DLGAP3		DGKE		LSM14A		NPHS1
CABP1		D7ERTD443E		DLGAP4		DGKG		LTA4H		NPHS1AS
CABP2		D8ERTD82E		DLK1		DGKH		LUZP1		NPL
CABP7		D930015E06RIK		DLL1		DGKI		LY75		NPM1
CABYR		D9ERTD402E		DLX2		DGKK		LY86		NPM3-PS1
CACHD1		DAAM1		DLX6OS1		DGKZ		LYPD4		NPSR1
CACNA1A		DAAM2		DMBX1		DHCR7		LYPD6B		NPTX2
CACNA1B		DAB1		DMD		DHRS2		LYRM1		NPY1R
[truncated: 10,108 more rows]

## Sheet: top 5000 peaks
Genes bound by Esrrb (GSE 11431) top 5000 peaks		Genes bound by Sox2 ((GSE11724) top 5000 peaks		Genes bound by Nanog (GSE11724) top 5000 peaks		Genes bound by Oct3/4 (GSE11724) top 5000 peaks		Genes bound by Tcf3 (GSE11724) top 5000 peaks
0610005C13RIK		0610040F04RIK		0610040F04RIK		0610012H03RIK		0610040F04RIK
0610009L18RIK		1110001A16RIK		1110002J07RIK		0610040F04RIK		1110002J07RIK
0610009O20RIK		1110002J07RIK		1110002N22RIK		1110002J07RIK		1110002N22RIK
0610040F04RIK		1110002N22RIK		1110003E01RIK		1110002N22RIK		1110007C09RIK
1110001J03RIK		1110003E01RIK		1110012J17RIK		1110003E01RIK		1110012J17RIK
1110002J07RIK		1110012J17RIK		1110021L09RIK		1110012J17RIK		1110021L09RIK
1110007C09RIK		1110020A21RIK		1110032F04RIK		1110018J18RIK		1110028F18RIK
1110008L16RIK		1110021L09RIK		1110059E24RIK		1110021L09RIK		1110037F02RIK
1110012J17RIK		1110059E24RIK		1190002F15RIK		1110028F18RIK		1190007I07RIK
1110018J18RIK		1190002H23RIK		1190003J15RIK		1110034G24RIK		1300002K09RIK
1110020G09RIK		1190003J15RIK		1200016B10RIK		1190003J15RIK		1300010F03RIK
1110032F04RIK		1300010F03RIK		1300010F03RIK		1300014J16RIK		1300014J16RIK
1110036E04RIK		1300014J16RIK		1300014J16RIK		1500009L16RIK		1500009L16RIK
1110038B12RIK		1500009C09RIK		1500002O10RIK		1600021P15RIK		1600002D24RIK
1110038F14RIK		1520401O13RIK		1500031L02RIK		1700001K23RIK		1600021P15RIK
1110051M20RIK		1700001K19RIK		1520401O13RIK		1700001O22RIK		1700001O22RIK
1110058L19RIK		1700001O22RIK		1600002D24RIK		1700003G13RIK		1700003G13RIK
1190002F15RIK		1700003G13RIK		1700001K19RIK		1700003H04RIK		1700003H04RIK
1190002H23RIK		1700003H04RIK		1700001O22RIK		1700003L19RIK		1700003M02RIK
1190005I06RIK		1700003M07RIK		1700003G13RIK		1700003M07RIK		1700003M07RIK
1300001I01RIK		1700007G11RIK		1700003H04RIK		1700007G11RIK		1700007B14RIK
1300010F03RIK		1700008A04RIK		1700003M02RIK		1700008A04RIK		1700007J10RIK
1520402A15RIK		1700008O03RIK		1700003M07RIK		1700008O03RIK		1700008A04RIK
1600014C10RIK		1700009P17RIK		1700007G11RIK		1700009P17RIK		1700008O03RIK
1600014C23RIK		1700011H14RIK		1700008A04RIK		1700011H14RIK		1700009P17RIK
1600029O15RIK		1700011I03RIK		1700008O03RIK		1700011J10RIK		1700010I14RIK
1700001O22RIK		1700011J10RIK		1700009P17RIK		1700011L22RIK		1700011H14RIK
1700003G13RIK		1700011L22RIK		1700011H14RIK		1700016C15RIK		1700011I03RIK
1700003M07RIK		1700016C15RIK		1700011I03RIK		1700016H13RIK		1700011J10RIK
1700007F19RIK		1700016D06RIK		1700011J10RIK		1700016L21RIK		1700015F17RIK
1700011E24RIK		1700016L21RIK		1700016D06RIK		1700016M24RIK		1700016D06RIK
1700011J10RIK		1700016M24RIK		1700016L21RIK		1700017B05RIK		1700017B05RIK
1700012B15RIK		1700017B05RIK		1700019D03RIK		1700017J07RIK		1700019D03RIK
1700013G23RIK		1700017J07RIK		1700019E08RIK		1700019D03RIK		1700020O03RIK
1700013G24RIK		1700019D03RIK		1700023L04RIK		1700019E08RIK		1700021F05RIK
1700016D06RIK		1700019E08RIK		1700024G13RIK		1700021C14RIK		1700023I07RIK
1700016H13RIK		1700021C14RIK		1700025G04RIK		1700021F05RIK		1700023L04RIK
1700016M24RIK		1700021F05RIK		1700026D11RIK		1700023L04RIK		1700024G13RIK
1700017J07RIK		1700024G13RIK		1700027F09RIK		1700025G04RIK		1700024P04RIK
1700018F24RIK		1700024P04RIK		1700028M03RIK		1700027F09RIK		1700025G04RIK
1700019D03RIK		1700025G04RIK		1700029J11RIK		1700027J07RIK		1700027J07RIK
1700019E19RIK		1700027F09RIK		1700029M20RIK		1700028I16RIK		1700028I16RIK
1700019L03RIK		1700028I16RIK		1700034P13RIK		1700028M03RIK		1700028M03RIK
1700019N12RIK		1700028M03RIK		1700036G14RIK		1700029J11RIK		1700029J11RIK
1700020I14RIK		1700029J11RIK		1700041C23RIK		1700029M20RIK		1700036G14RIK
1700020N01RIK		1700030J22RIK		1700042O10RIK		1700030J22RIK		1700042O10RIK
1700021C14RIK		1700034P13RIK		1700045H11RIK		1700034H15RIK		1700045H11RIK
1700021F05RIK		1700036G14RIK		1700049E22RIK		1700034P13RIK		1700049E22RIK
1700023D08RIK		1700042O10RIK		1700052I22RIK		1700036G14RIK		1700054A03RIK
1700023L04RIK		1700045H11RIK		1700054A03RIK		1700042O10RIK		1700054K19RIK
1700024P16RIK		1700049E22RIK		1700054K19RIK		1700049E22RIK		1700056E22RIK
1700025G04RIK		1700052I22RIK		1700057H15RIK		1700052I22RIK		1700057H15RIK
1700027L20RIK		1700054A03RIK		1700060C20RIK		1700054A03RIK		1700063D05RIK
1700028I16RIK		1700054K19RIK		1700072E05RIK		1700054K19RIK		1700067P10RIK
1700029J03RIK		1700057H15RIK		1700080O16RIK		1700056E22RIK		1700072E05RIK
1700029J11RIK		1700060C20RIK		1700091E21RIK		1700057H15RIK		1700080O16RIK
1700029M20RIK		1700065O20RIK		1700096K18RIK		1700060C20RIK		1700091E21RIK
1700034H15RIK		1700072E05RIK		1700106N22RIK		1700072E05RIK		1700096K18RIK
1700039E15RIK		1700096J18RIK		1700108F19RIK		1700090G07RIK		1700106N22RIK
1700040L02RIK		1700096K18RIK		1700110C19RIK		1700096J18RIK		1700108F19RIK
1700044K03RIK		1700106N22RIK		1700112E06RIK		1700096K18RIK		1700110C19RIK
1700048O20RIK		1700108F19RIK		1700113H08RIK		1700106N22RIK		1700112E06RIK
1700049E22RIK		1700110C19RIK		1700121N20RIK		1700108F19RIK		1700113H08RIK
1700052I22RIK		1700112E06RIK		1700125D06RIK		1700109H08RIK		1700121N20RIK
1700054A03RIK		1700121N20RIK		1700125H03RIK		1700110C19RIK		1700127F24RIK
1700055C04RIK		1700125G22RIK		1700126H18RIK		1700112E06RIK		1810007D17RIK
1700057H15RIK		1700125H03RIK		1810007D17RIK		1700121N20RIK		1810008I18RIK
1700057K13RIK		1810010D01RIK		1810010D01RIK		1700126H18RIK		1810012P15RIK
1700060C20RIK		1810013L24RIK		1810012P15RIK		1810007D17RIK		1810013D10RIK
1700064N11RIK		1810026B05RIK		1810026B05RIK		1810010D01RIK		1810026B05RIK
1700066B17RIK		1810055G02RIK		1810063B07RIK		1810026B05RIK		1810055G02RIK
1700067G17RIK		1810063B07RIK		2010010A06RIK		1810029B16RIK		1810058I24RIK
1700067K01RIK		2010010A06RIK		2010111I01RIK		1810041L15RIK		2010010A06RIK
1700067P10RIK		2010011I20RIK		2010310C07RIK		2010010A06RIK		2010110P09RIK
1700069L16RIK		2010111I01RIK		2210010C17RIK		2010011I20RIK		2010111I01RIK
1700085D22RIK		2010204K13RIK		2210408F21RIK		2010111I01RIK		2010305A19RIK
1700093J21RIK		2010305A19RIK		2210409E12RIK		2010308F09RIK		2010308F09RIK
1700096K18RIK		2010308F09RIK		2210417A02RIK		2210010C17RIK		2010310C07RIK
1700101E01RIK		2010310C07RIK		2310005A03RIK		2210409E12RIK		2210010C17RIK
1700102H20RIK		2210010C17RIK		2310034P14RIK		2210417A02RIK		2210408F21RIK
1700102P08RIK		2210403K04RIK		2310044G17RIK		2310005A03RIK		2210409E12RIK
1700106N22RIK		2210409E12RIK		2310044H10RIK		2310008H04RIK		2310003L22RIK
1700110C19RIK		2210417A02RIK		2310046K01RIK		2310008H09RIK		2310005A03RIK
1700125G22RIK		2310001K24RIK		2310061N02RIK		2310014L17RIK		2310030N02RIK
1700126H18RIK		2310005A03RIK		2410049M19RIK		2310022A10RIK		2310034G01RIK
1810007I06RIK		2310008H04RIK		2410137F16RIK		2310034P14RIK		2310034P14RIK
1810010D01RIK		2310030N02RIK		2410137M14RIK		2310039L15RIK		2310044G17RIK
1810013D10RIK		2310034P14RIK		2510009E07RIK		2310044G17RIK		2310061N02RIK
1810013L24RIK		2310039L15RIK		2610002I17RIK		2310046K01RIK		2410007B07RIK
1810019J16RIK		2310044G17RIK		2610019F03RIK		2310061N02RIK		2410018M08RIK
1810021M19RIK		2310044H10RIK		2610034M16RIK		2410018M08RIK		2410066E13RIK
1810026B05RIK		2310047M10RIK		2610035F20RIK		2410066E13RIK		2410137M14RIK
1810043H04RIK		2310050C09RIK		2610037D02RIK		2410137F16RIK		2510009E07RIK
2010002M09RIK		2310061N02RIK		2610305D13RIK		2410137M14RIK		2610002I17RIK
2010010A06RIK		2410049M19RIK		2610307P16RIK		2510009E07RIK		2610019F03RIK
2010107E04RIK		2410137F16RIK		2610528E23RIK		2610002I17RIK		2610021K21RIK
2010110P09RIK		2410137M14RIK		2610528J11RIK		2610019F03RIK		2610034M16RIK
2010111I01RIK		2510009E07RIK		2700001H16RIK		2610021K21RIK		2610035F20RIK
2010305A19RIK		2610002I17RIK		2810001G20RIK		2610029I01RIK		2610037D02RIK
2200002J24RIK		2610019E17RIK		2810008D09RIK		2610034M16RIK		2610307P16RIK
2210009G21RIK		2610019F03RIK		2810021B07RIK		2610035F20RIK		2610528E23RIK
2210019I11RIK		2610029I01RIK		2810055G20RIK		2610037D02RIK		2610528J11RIK
2210408F21RIK		2610034M16RIK		2810410L24RIK		2610109H07RIK		2700001H16RIK
2210417A02RIK		2610035F20RIK		2810422O20RIK		2610307P16RIK		2700050L05RIK
2210420H20RIK		2610037D02RIK		2810454H06RIK		2610528J11RIK		2700060E02RIK
2300009A05RIK		2610109H07RIK		2810474O19RIK		2700001H16RIK		2810008D09RIK
2310001K24RIK		2610307P16RIK		2900008C10RIK		2700049A03RIK		2810021B07RIK
2310003L22RIK		2610528J11RIK		2900026A02RIK		2700090O03RIK		2810403G07RIK
2310008H04RIK		2700001H16RIK		2900041M22RIK		2810021B07RIK		2900008C10RIK
2310008H09RIK		2700049A03RIK		2900052N01RIK		2810030E01RIK		2900011O08RIK
2310016C08RIK		2700050L05RIK		2900093L17RIK		2810410L24RIK		2900041M22RIK
2310022A10RIK		2700090O03RIK		3110043O21RIK		2810422O20RIK		2900052L18RIK
2310034O05RIK		2810008D09RIK		3930402G23RIK		2810432D09RIK		2900052N01RIK
2310035K24RIK		2810021B07RIK		4732471J01RIK		2810459M11RIK		2900056M20RIK
2310040G24RIK		2810055G20RIK		4833442J19RIK		2810474O19RIK		2900093L17RIK
2310044G17RIK		2810403G07RIK		4921501E09RIK		2900008C10RIK		3110009E18RIK
2310044H10RIK		2810410L24RIK		4921513D23RIK		2900041M22RIK		3110043O21RIK
2310046K01RIK		2810422O20RIK		4921517L17RIK		2900052N01RIK		3930402G23RIK
2310061C15RIK		2810474O19RIK		4921523A10RIK		2900093L17RIK		4831426I19RIK
2310069B03RIK		2900008C10RIK		4921524J17RIK		3110043O21RIK		4833418N02RIK
2410022L05RIK		2900041M22RIK		4921533I20RIK		3110099E03RIK		4833442J19RIK
2410066E13RIK		2900052N01RIK		4922502N22RIK		3930402G23RIK		4921523A10RIK
2410088K16RIK		2900093L17RIK		4922505G16RIK		4732471J01RIK		4921524J17RIK
2410131K14RIK		3110043O21RIK		4930425O10RIK		4833442J19RIK		4921531P14RIK
2410137F16RIK		4732471J01RIK		4930434J08RIK		4921501E09RIK		4921533I20RIK
2410137M14RIK		4833442J19RIK		4930443G12RIK		4921513D23RIK		4922505G16RIK
2510009E07RIK		4921501E09RIK		4930448I06RIK		4921523A10RIK		4930404H21RIK
2600006L11RIK		4921513D23RIK		4930448I18RIK		4921524J17RIK		4930406D18RIK
2610019F03RIK		4921523A10RIK		4930467K11RIK		4921528I01RIK		4930433B08RIK
2610020C07RIK		4921524J17RIK		4930474G06RIK		4921531P14RIK		4930443G12RIK
2610021K21RIK		4921533I20RIK		4930500J02RIK		4921533I20RIK		4930448I06RIK
2610028E06RIK		4922505G16RIK		4930509J09RIK		4922502D21RIK		4930448I18RIK
2610034B18RIK		4930401A07RIK		4930511E03RIK		4922505G16RIK		4930455J16RIK
2610035D17RIK		4930404H21RIK		4930519F16RIK		4930406D18RIK		4930461G14RIK
2610035F20RIK		4930406D18RIK		4930521A18RIK		4930425O10RIK		4930509J09RIK
2610037D02RIK		4930425O10RIK		4930522O17RIK		4930432N10RIK		4930513N10RIK
2610101N10RIK		4930426L09RIK		4930525G20RIK		4930448I06RIK		4930519F16RIK
2610306M01RIK		4930448I06RIK		4930528F23RIK		4930448I18RIK		4930525G20RIK
2700001H16RIK		4930448I18RIK		4930539M17RIK		4930461G14RIK		4930526L06RIK
2700049A03RIK		4930461G14RIK		4930545E07RIK		4930503B20RIK		4930528F23RIK
2700050L05RIK		4930473A06RIK		4930546K05RIK		4930509J09RIK		4930539M17RIK
2810001G20RIK		4930500J02RIK		4930547E14RIK		4930511E03RIK		4930545E07RIK
2810008D09RIK		4930505A04RIK		4930556M19RIK		4930513N10RIK		4930546C10RIK
2810408P10RIK		4930509J09RIK		4930558C23RIK		4930517E11RIK		4930548J01RIK
2810410L24RIK		4930511E03RIK		4930564K09RIK		4930521A18RIK		4930552P12RIK
2810422J05RIK		4930517E11RIK		4931408A02RIK		4930522O17RIK		4930556M19RIK
2810429I04RIK		4930521A18RIK		4931420L22RIK		4930525G20RIK		4930558J18RIK
2810432L12RIK		4930522O17RIK		4931440L10RIK		4930528F23RIK		4930564G21RIK
2900009J06RIK		4930525G20RIK		4932411L15		4930535L15RIK		4931403E22RIK
2900011O08RIK		4930526L06RIK		4932412D23RIK		4930546C10RIK		4931408A02RIK
2900026A02RIK		4930528F23RIK		4932416H05RIK		4930546K05RIK		4931440L10RIK
2900041M22RIK		4930535L15RIK		4932422M17RIK		4930548J01RIK		4932411L15
3930402G23RIK		4930545E07RIK		4933401D09RIK		4930556M19RIK		4932412D23RIK
4632404H12RIK		4930546C10RIK		4933402J10RIK		4930558K02RIK		4932416H05RIK
4632411B12RIK		4930546K05RIK		4933403G14RIK		4930564K09RIK		4932422M17RIK
4632428C04RIK		4930548J01RIK		4933407C03RIK		4930565D16RIK		4933401D09RIK
4921501E09RIK		4930552P12RIK		4933407H18RIK		4931408A02RIK		4933403G14RIK
4921516A02RIK		4930556M19RIK		4933411E08RIK		4931440L10RIK		4933407C03RIK
4921517D21RIK		4930565D16RIK		4933412E24RIK		4932412D23RIK		4933411E08RIK
4921523A10RIK		4930578E11RIK		4933426M11RIK		4932416H05RIK		4933417E11RIK
4921524J17RIK		4930584F24RIK		4933427D06RIK		4932422M17RIK		4933426M11RIK
4921525B02RIK		4931440L10RIK		4933427I22RIK		4933401D09RIK		4933427D06RIK
4921531P14RIK		4932412D23RIK		4933432G23RIK		4933402J10RIK		4933427D14RIK
4930402H24RIK		4932418E24RIK		4933439N14RIK		4933403G14RIK		4933427I22RIK
4930403N07RIK		4932422M17RIK		4933440J02RIK		4933407C03RIK		4933432G23RIK
4930406D18RIK		4933401D09RIK		5031425E22RIK		4933411E08RIK		4933439F18RIK
4930415O20RIK		4933402J10RIK		5033414D02RIK		4933412E24RIK		4933439N14RIK
4930417O13RIK		4933403G14RIK		5330439B14RIK		4933426M11RIK		5031425E22RIK
4930429B21RIK		4933411E08RIK		5430434I15RIK		4933427D06RIK		5033414D02RIK
4930432N10RIK		4933422A05RIK		5730405O15RIK		4933432B09RIK		5330411J11RIK
4930452A19RIK		4933426M11RIK		5730419I09RIK		4933432G23RIK		5430427O19RIK
4930452B06RIK		4933427D06RIK		5730420D15RIK		4933439F18RIK		5430428K19RIK
4930461G14RIK		4933427E11RIK		5730437N04RIK		4933439N14RIK		5730405O15RIK
4930465A12RIK		4933432G23RIK		5730457N03RIK		5031425E22RIK		5730419I09RIK
4930465K10RIK		4933439F18RIK		5730494N06RIK		5033403H07RIK		5730420D15RIK
4930467K11RIK		4933439N14RIK		5730522E02RIK		5033404E19RIK		5730422E09RIK
4930502A04RIK		5031425E22RIK		5730528L13RIK		5330437I02RIK		5730437N04RIK
4930511I11RIK		5031425F14RIK		5730590G19RIK		5430427O19RIK		5730457N03RIK
4930515B02RIK		5033403H07RIK		5830416I19RIK		5730403I07RIK		5730494N06RIK
4930522H14RIK		5033414D02RIK		5830416P10RIK		5730405O15RIK		5730522E02RIK
4930525G20RIK		5330413P13RIK		6030407O03RIK		5730419I09RIK		5730528L13RIK
4930527J03RIK		5330437I02RIK		6030429G01RIK		5730420D15RIK		5730577I03RIK
4930538K18RIK		5730405O15RIK		6030498E09RIK		5730437N04RIK		5730590G19RIK
4930546C10RIK		5730419I09RIK		6430527G18RIK		5730457N03RIK		5830416I19RIK
4930546K05RIK		5730420D15RIK		6430573F11RIK		5730508B09RIK		5830416P10RIK
4930547E08RIK		5730522E02RIK		6530411M01RIK		5730522E02RIK		5930412G12RIK
4930552F14RIK		5730528L13RIK		6720456H20RIK		5730528L13RIK		6030407O03RIK
4930555I21RIK		5830405N20RIK		6720483E21RIK		5730559C18RIK		6030429G01RIK
4930565A17		5830416P10RIK		8430410A17RIK		5830405N20RIK		6030446N20RIK
4930583K01RIK		5830438M01RIK		8430427H17RIK		5830416P10RIK		6030466F02RIK
4930584F24RIK		6030407O03RIK		9030425E11RIK		5930412G12RIK		6030498E09RIK
4930588N13RIK		6030429G01RIK		9030617O03RIK		6030405A18RIK		6330403L08RIK
4930596M17RIK		6030466F02RIK		9130011J15RIK		6030407O03RIK		6330406I15RIK
4931429I11RIK		6030498E09RIK		9130015A21RIK		6030429G01RIK		6430527G18RIK
4931440L10RIK		6330503K22RIK		9130209A04RIK		6030466F02RIK		6430571L13RIK
4932412D23RIK		6430527G18RIK		9230116N13RIK		6330403A02RIK		6430704M03RIK
4932412H11RIK		6430573F11RIK		9430019J16RIK		6330403L08RIK		6530411M01RIK
4932416H05RIK		6530411M01RIK		9430023L20RIK		6330503K22RIK		6720483E21RIK
4932422M17RIK		6720483E21RIK		9430032L10RIK		6430527G18RIK		9030425E11RIK
4932702P03RIK		9030425E11RIK		9530036O11RIK		6430573F11RIK		9030617O03RIK
4933403G14RIK		9030617O03RIK		9630028H03RIK		6530411M01RIK		9130008F23RIK
4933404O12RIK		9030624J02RIK		A130022J15RIK		6720456H20RIK		9130011J15RIK
4933407C03RIK		9030625A04RIK		A130040M12RIK		6720483E21RIK		9130015A21RIK
4933425E08RIK		9130011E15RIK		A230028O05RIK		8030462N17RIK		9130209A04RIK
4933426M11RIK		9130011J15RIK		A330049N07RIK		8430427H17RIK		9330111N05RIK
4933427D06RIK		9130015A21RIK		A430035B10RIK		9030425E11RIK		9330117O12
4933439F18RIK		9130209A04RIK		A430107O13RIK		9030617O03RIK		9330159F19RIK
4933440J02RIK		9330185C12RIK		A730020M07RIK		9130011E15RIK		9530036O11RIK
5031425E22RIK		9430023L20RIK		A730043L09		9130209A04RIK		9630028H03RIK
5031425F14RIK		9430032L10RIK		A830018L16RIK		9330185C12RIK		9830107B12RIK
5033406O09RIK		9630028H03RIK		A930001A20RIK		9430023L20RIK		A130022J15RIK
5330411J11RIK		A130022J15RIK		A930011G23RIK		9630028H03RIK		A230028O05RIK
5330413P13RIK		A130040M12RIK		AA415398		A130022J15RIK		A330076C08RIK
5330437I02RIK		A230028O05RIK		AAK1		A730013G03RIK		A430107O13RIK
5430421F17RIK		A330023F24RIK		AANAT		A830018L16RIK		A4GALT
5730405O15RIK		A530053G22RIK		ABCA4		A830082N09RIK		A730082K24RIK
5730419I09RIK		A830018L16RIK		ABCB10		A930001A20RIK		A830009L08RIK
5730437N04RIK		A930001A20RIK		ABCB5		AAK1		A830018L16RIK
5730522E02RIK		AA415398		ABCC4		AARSD1		A830082N09RIK
5730528L13RIK		AAK1		ABCD3		ABCA1		A930001A20RIK
5830416P10RIK		AANAT		ABCD4		ABCA4		A930006I01RIK
5830418P13RIK		ABCA1		ABHD6		ABCA6		A930011G23RIK
5830453K13RIK		ABCA4		ABI2		ABCB5		AA415398
5930412G12RIK		ABCB10		ABLIM2		ABCC4		AA986860
6030407O03RIK		ABCB5		ABR		ABCC5		AAK1
6030429G01RIK		ABCC4		ABRA		ABCC9		AARSD1
6030440G07RIK		ABCC5		ACACA		ABCD3		ABCA4
6230400D17RIK		ABCD3		ACAD11		ABCD4		ABCB5
6330405D24RIK		ABCG1		ACBD4		ABCG1		ABCC1
6330406I15RIK		ABHD11		ACCN1		ABL1		ABCC4
6330416G13RIK		ABHD6		ACOXL		ABL2		ABCC6
6330512M04RIK		ABL2		ACP5		ABLIM2		ABCD3
6430527G18RIK		ABLIM2		ACSBG2		ABR		ABCD4
6430548M08RIK		ABRA		ACSL1		ABRA		ABCG1
6430571L13RIK		ACACA		ACSL4		ACACA		ABHD2
6430598A04RIK		ACAD11		ACSL5		ACAD11		ABHD5
8430410A17RIK		ACAP2		ACSM2		ACAP2		ABL1
8430423G03RIK		ACCN1		ACTN1		ACCN1		ABL2
8430427H17RIK		ACCSL		ACTN4		ACCSL		ABR
9030425E11RIK		ACOT1		ACTR2		ACOXL		ABRA
9030617O03RIK		ACOXL		ACTR3B		ACP6		ABTB2
9030624J02RIK		ACP5		ACTRT2		ACPL2		ACACA
9130017N09RIK		ACP6		ACVR1B		ACSL3		ACAD11
9130209A04RIK		ACPL2		ADAM12		ACSL4		ACCN1
9130230L23RIK		ACSBG2		ADAM19		ACSL5		ACCS
9330111N05RIK		ACSL5		ADAM23		ACSL6		ACLY
9330175E14RIK		ACSM2		ADAMTS9		ACSM2		ACP5
9430032L10RIK		ACSS1		ADAMTSL1		ACSS1		ACP6
9530018H14RIK		ACTN1		ADAMTSL4		ACTN1		ACPT
9530020O07RIK		ACTN4		ADAP1		ACTN4		ACSBG2
9630028H03RIK		ACTR2		ADAR		ACTR2		ACSL1
9830001H06RIK		ACTRT2		ADARB2		ACTRT2		ACSL5
9830107B12RIK		ACVR1		ADC		ACVR1		ACSM2
A030009H04RIK		ACVR1B		ADCY5		ADAM12		ACTN1
A230028O05RIK		ACVRL1		ADCY9		ADAM19		ACTN4
A230050P20RIK		ADAM12		ADD1		ADAM5		ACVR1
A230052G05RIK		ADAM17		ADIPOR1		ADAMTS6		ADAM12
A330009N23RIK		ADAM19		ADIPOR2		ADAMTS9		ADAM19
A330049M08RIK		ADAMTS14		ADK		ADAMTSL1		ADAM30
A330050F15RIK		ADAMTS9		ADNP2		ADAMTSL4		ADAM5
A630075F10RIK		ADAMTSL1		ADORA1		ADCY1		ADAMTS6
A630095N17RIK		ADAMTSL4		ADRB3		ADCY5		ADAMTS9
A730043L09		ADARB2		AEBP2		ADCY9		ADAMTSL1
A730056A06RIK		ADCY3		AFF1		ADIPOR2		ADAMTSL4
A730090H04RIK		ADCY5		AFF4		ADNP		ADARB2
AANAT		ADCY9		AFTPH		ADNP2		ADAT1
AARS2		ADIPOR2		AGAP1		ADRA2A		ADCY5
AATK		ADK		AGAP3		ADRB3		ADD1
ABAT		ADNP2		AGBL4		ADSS		ADD3
ABCA4		ADRA2A		AGK		AEBP2		ADIPOR2
ABCB10		ADRB3		AGPAT3		AFF1		ADK
ABCB8		ADSS		AGPAT6		AFF4		ADNP2
ABCB9		AEBP2		AGR3		AGAP1		ADORA3
ABCC1		AFF1		AGRN		AGPAT2		ADPGK
ABCC4		AGAP1		AGTPBP1		AGPAT3		ADRA1A
ABCG1		AGPAT2		AGTRAP		AGPAT5		ADRA2A
ABHD10		AGPAT3		AHCY		AGPAT6		ADRB3
ABHD11		AGPAT5		AHDC1		AGPS		AEBP2
ABHD2		AGPAT6		AHI1		AGR3		AFAP1L1
ABHD6		AGPS		AHSA1		AGTRAP		AFF1
ABLIM1		AGR3		AI314831		AHCY		AFF3
ABLIM2		AGRN		AI427809		AHCYL2		AFF4
ABP1		AGTRAP		AI847159		AHDC1		AGAP1
ABR		AHCY		AI854517		AHI1		AGFG1
ABTB2		AHDC1		AIRN		AI847159		AGK
ACAA2		AHI1		AK2		AI848100		AGPAT3
ACACA		AHSA1		AKAP1		AI848285		AGPAT4
ACACB		AI314831		AKAP12		AIM2		AGPS
ACADM		AI467606		AKAP2		AKAP12		AGR3
ACADS		AI848285		AKAP6		AKAP2		AHCY
ACCS		AIM1		AKAP7		AKAP7		AHI1
ACO2		AIM2		AKAP8		AKAP8		AHNAK
ACOT11		AIPL1		AKNAD1		AKR1B3		AI314831
ACOT13		AK3		AKR1C14		AKR1B8		AI480653
ACOT7		AKAP1		AKT2		AKR1C12		AI504432
ACOT8		AKAP12		ALDH1A2		AKR1C20		AI848100
ACOXL		AKAP2		ALDH1B1		AKR1C21		AIM2
ACP5		AKAP7		ALDH1L1		AKR1CL		AK5
ACP6		AKAP8		ALDH3A2		AKT2		AKAP1
ACPL2		AKR1B3		ALG10B		ALDH1A2		AKAP12
ACPT		AKR1B8		ALG13		ALDH1B1		AKAP2
ACSBG2		AKR1C12		ALG2		ALDH2		AKAP6
ACSF2		AKT2		ALG6		ALDH7A1		AKAP7
ACSL6		ALDH1A2		ALK		ALG13		AKAP8
ACSS1		ALDH1B1		ALMS1		ALG8		AKIRIN2
ACTN1		ALG10B		ALPL		ALPK2		AKR1B3
ACTN4		ALG13		AMOTL2		ALPK3		AKR1B8
ACTR2		ALG6		AMPD1		ALPL		AKR1CL
ACVR1		ALG8		ANGPT2		AMOTL2		AKT2
ACVR1B		ALK		ANK3		AMPD1		ALDH1A2
ACVRL1		ALMS1		ANKFN1		ANAPC5		ALDH1B1
ADAM11		ALPK2		ANKLE2		ANGPT2		ALDH1L1
ADAM12		ALPK3		ANKRA2		ANK		ALDH4A1
ADAM17		ALPL		ANKRD10		ANK2		ALG13
ADAM19		AMMECR1L		ANKRD13A		ANKFN1		ALPL
ADAMTS14		AMOTL2		ANKRD35		ANKLE2		AMOTL2
ADAMTS15		AMPD1		ANKRD46		ANKRA2		ANK3
ADAMTS2		AMPD3		ANKRD5		ANKRD13A		ANKLE2
ADAMTSL1		AMT		ANKRD6		ANKRD27		ANKRD10
ADAMTSL4		ANGPT2		ANKS1		ANKRD35		ANKRD13A
ADAP1		ANK		ANKS1B		ANKRD36		ANKRD35
ADAP2		ANK1		ANKS4B		ANKRD46		ANKRD5
ADCY1		ANK3		ANP32A		ANKRD6		ANKRD6
ADCY3		ANKAR		AOX3		ANKS1B		ANKS1
ADCY5		ANKFN1		AP3B1		ANKS4B		ANKS1B
ADD1		ANKLE2		AP3B2		ANO10		ANO10
ADIPOR2		ANKRA2		AP3M1		ANP32A		ANO4
ADK		ANKRD10		AP4E1		ANPEP		ANP32A
ADNP2		ANKRD13C		AP4S1		ANXA11		ANPEP
ADO		ANKRD27		APBA1		AOAH		ANUBL1
ADORA1		ANKRD35		APBB2		AOX3		ANXA11
ADRA1D		ANKRD36		APLN		AP1AR		ANXA7
ADRB1		ANKRD46		APOBEC1		AP3B2		AOAH
ADRB3		ANKRD6		APOBEC3		APBB2		AOX3
ADRBK2		ANKS1		APOH		APLN		AP3B1
AEBP2		ANKS1B		APOL7A		APOC1		AP3B2
AES		ANO6		APOL7D		APOC4		AP4E1
AFF1		ANP32A		APOLD1		APOD		APBB2
AFMID		ANXA11		AQP11		APOH		APLN
AGAP2		AOAH		AQR		APOL7A		APOH
AGBL4		AOX3		ARHGAP15		APOL7D		APOL7A
AGFG1		AP2M1		ARHGAP17		APPL2		APOL7D
AGMAT		AP3B1		ARHGAP21		AQP3		APPL2
AGPAT2		AP3B2		ARHGAP26		AQR		AQP11
AGPAT3		APBB1IP		ARHGAP28		ARAP3		AQP3
AGPS		APBB2		ARHGAP29		ARC		AQR
AGRN		APLN		ARHGAP32		ARHGAP21		ARF1
AGTRAP		APOBEC3		ARHGAP42		ARHGAP22		ARG1
AHCYL2		APOD		ARHGEF1		ARHGAP26		ARHGAP15
AHDC1		APOH		ARHGEF11		ARHGAP28		ARHGAP17
AHI1		APOL7A		ARHGEF18		ARHGAP29		ARHGAP21
AHSA1		APOL7D		ARHGEF19		ARHGAP32		ARHGAP23
AI467606		AQP11		ARHGEF2		ARHGAP42		ARHGAP24
AI480653		AQP3		ARHGEF3		ARHGEF18		ARHGAP25
AI606473		AQR		ARID1B		ARHGEF19		ARHGAP26
AI847159		ARC		ARID2		ARHGEF2		ARHGAP28
AI848285		ARG2		ARID3B		ARHGEF26		ARHGAP29
AI854517		ARHGAP17		ARID5B		ARHGEF3		ARHGAP32
AICDA		ARHGAP21		ARIH1		ARHGEF38		ARHGAP33
AIM1L		ARHGAP26		ARIH2		ARHGEF9		ARHGAP42
AK1		ARHGAP29		ARL15		ARID1B		ARHGEF18
AK7		ARHGAP32		ARL3		ARID4B		ARHGEF2
AKAP1		ARHGAP42		ARL4A		ARID5B		ARHGEF26
AKAP12		ARHGEF10		ARL4C		ARIH1		ARHGEF3
AKAP2		ARHGEF11		ARL4D		ARL15		ARID1B
AKAP8		ARHGEF18		ARMC10		ARL4A		ARID2
AKAP8L		ARHGEF19		ARMC2		ARL4C		ARID3B
AKP3		ARHGEF3		ARMC3		ARL4D		ARID5B
AKR1CL		ARID1A		ARMC6		ARL8B		ARIH1
ALDH1B1		ARID1B		ARMC9		ARMC10		ARL15
ALDH1L1		ARID2		ARMCX1		ARMC2		ARL3
ALDH5A1		ARID3B		ARNTL		ARMC6		ARL4A
ALDOA		ARID4B		ARPC2		ARMC9		ARL4C
ALG5		ARID5B		ARPC5		ARMCX1		ARL4D
ALG6		ARIH1		ARPP21		ARNT		ARMC10
ALKBH7		ARIH2		ARRDC5		ARNTL		ARMC2
ALOX5AP		ARL15		ASAP1		ARPP21		ARMC9
ALOXE3		ARL4A		ASAP3		ARSA		ARMCX1
ALPK3		ARL4C		ASCC1		ARSG		ARNT2
ALPL		ARL4D		ASCC2		ART5		ARNTL
AMN		ARL8B		ASNS		ASAP2		ARPC2
AMOTL2		ARMC10		ASPH		ASAP3		ARPC5
AMPD1		ARMC2		ASPM		ASB4		ARPP21
AMPD3		ARMC6		ASPSCR1		ASCC1		ARRB1
ANGPTL4		ARMC9		ASTN2		ASH2L		ARRDC3
ANK1		ARMCX1		ASXL1		ASNS		ARRDC5
ANK3		ARNT		ATAD1		ASPM		ARXES2
ANKFN1		ARNTL		ATAD5		ASS1		ASAP3
ANKLE2		ARPC5		ATF6		ASTN1		ASB5
ANKRD1		ARPP21		ATF7IP		ASTN2		ASCC1
ANKRD10		ARSG		ATG4C		ASXL1		ASCL1
ANKRD13A		ASAP2		ATOH7		ASXL3		ASNS
ANKRD17		ASAP3		ATP10A		ATAD1		ASPH
ANKRD24		ASCC1		ATP11B		ATAD5		ASPM
ANKRD28		ASCL1		ATP1A1		ATF7IP		ASPSCR1
ANKRD43		ASH2L		ATP1B1		ATF7IP2		ASTN1
ANKRD45		ASNS		ATP2A2		ATG10		ASTN2
ANKRD52		ASPM		ATP6V0A4		ATG16L1		ASXL1
ANKRD54		ASPSCR1		ATP6V1C1		ATG7		ASXL3
ANKRD55		ASS1		ATP6V1G3		ATHL1		ATAD1
ANKRD56		ASTN1		ATP8A1		ATOH7		ATAD5
ANKRD9		ASTN2		ATP8A2		ATP10A		ATG2B
ANO1		ASXL1		ATP8B2		ATP1A1		ATG4C
ANO6		ATAD1		ATP8B5		ATP1B1		ATG7
ANO8		ATAD5		ATPIF1		ATP2A2		ATHL1
ANO9		ATF7IP		ATRNL1		ATP2B2		ATIC
ANP32A		ATG14		ATXN7L1		ATP6V0A1		ATOH7
ANPEP		ATG16L1		AU018091		ATP6V0A4		ATP10A
ANXA4		ATG4C		AU019990		ATP6V1E2		ATP11C
ANXA9		ATHL1		AUH		ATP8A1		ATP1A1
AP1M1		ATOH7		AUTS2		ATP8A2		ATP1B1
AP3B1		ATP10A		AVPI1		ATP8B5		ATP2A2
AP3B2		ATP11B		AYM1		ATP9A		ATP6V0A1
AP4E1		ATP13A4		B130034C11RIK		ATPAF2		ATP8A1
APBB2		ATP1A1		B230206F22RIK		ATRNL1		ATP8A2
APC2		ATP1B1		B230208H11RIK		ATXN7L1		ATP8B5
APLP1		ATP2A2		B230209K01RIK		AU018091		ATPIF1
APOBEC3		ATP2B2		B330016D10RIK		AUH		ATRNL1
APOC1		ATP6V0A1		B3GNT2		AUTS2		ATXN7L1
APOD		ATP6V1C1		B3GNT7		AVPI1		AU018091
APOL7A		ATP8A1		B430212C06RIK		AWAT2		AU019990
APOL7D		ATP8A2		B4GALNT3		AYM1		AU023762
APOLD1		ATP8B5		B4GALT1		B020004J07RIK		AU040320
APPL2		ATPIF1		B930092H01RIK		B130006D01RIK		AUH
AQP11		ATRNL1		BACE2		B230209K01RIK		AUTS2
AQP2		ATXN7L1		BACH1		B230217O12RIK		AVPI1
AQP3		AU018091		BAG1		B330016D10RIK		AXIN2
AQP5		AU019990		BAI1		B3GNT2		B130006D01RIK
AQP9		AU040320		BAI2		B3GNT6		B230206F22RIK
ARC		AUH		BAIAP2		B3GNT7		B230208H11RIK
ARF1		AUTS2		BAIAP2L1		B430212C06RIK		B230209K01RIK
ARF2		AVPI1		BANF1		B4GALNT3		B330016D10RIK
ARFGEF2		AW146154		BANK1		B4GALT6		B3GNT2
ARHGAP21		AYM1		BARHL1		B930092H01RIK		B3GNT6
ARHGAP23		B020004J07RIK		BAZ2B		BACE2		B3GNT7
ARHGAP26		B230209K01RIK		BBS1		BAG4		B430212C06RIK
ARHGAP32		B230217O12RIK		BBS9		BAI2		B4GALT1
ARHGAP44		B330016D10RIK		BBX		BAI3		B4GALT5
ARHGAP5		B3GALTL		BC024479		BANF2		B630005N14RIK
ARHGAP8		B3GNT2		BC031353		BARD1		B930007M17RIK
ARHGAP9		B3GNT7		BC031781		BARHL1		B930092H01RIK
ARHGEF1		B430212C06RIK		BC032203		BARX1		BACE2
ARHGEF10L		B4GALNT3		BC033916		BAT2		BAD
ARHGEF18		B4GALT1		BC048507		BAZ2B		BAI2
ARHGEF19		B4GALT6		BC052040		BBS1		BAI3
ARHGEF2		B930041F14RIK		BC057022		BBX		BAIAP2L1
ARHGEF3		B930092H01RIK		BC061194		BC006779		BANK1
ARID1A		BACE2		BC096441		BC019943		BARHL1
ARID1B		BACH1		BCAP29		BC024479		BAZ2B
ARID2		BAG4		BCAR1		BC026585		BBS9
ARID4A		BAI1		BCAR3		BC030307		BC030307
ARID5A		BAI2		BCAS1		BC031781		BC030336
ARID5B		BAI3		BCAS2		BC032203		BC031181
ARIH1		BAIAP2		BCAT1		BC033916		BC031353
ARL15		BANF1		BCL2L14		BC048507		BC031781
ARL3		BANK1		BCL2L15		BC048679		BC033916
ARL4A		BARD1		BCL3		BC049635		BC048507
ARL4C		BARX2		BCL7A		BC052040		BC052040
ARMC2		BAZ2B		BCMO1		BC057022		BC125332
ARMC9		BBS1		BCOR		BC061194		BCAP29
ARPC1A		BC024479		BDKRB2		BC096441		BCAR1
ARPC5		BC026585		BEND3		BCAP29		BCAR3
ARRB1		BC030307		BIRC3		BCAR1		BCAS1
ARRDC3		BC031353		BLNK		BCAR3		BCAS2
ARSA		BC031781		BMI1		BCAS1		BCAS3
ARSI		BC032203		BMP4		BCAS2		BCAT1
ARVCF		BC046404		BNC2		BCAS3		BCL2
AS3MT		BC048507		BPHL		BCAT1		BCL2L1
ASAH1		BC052040		BRCA1		BCL11A		BCL2L15
ASAP3		BC057022		BRD1		BCL2		BCL7A
ASB16		BC096441		BRD4		BCL2L15		BCL9L
ASB17		BCAP29		BRD8		BCL7A		BCMO1
ASB2		BCAR1		BRE		BCLAF1		BCOR
ASB4		BCAR3		BRPF3		BCMO1		BDH1
ASCC1		BCAS1		BRWD1		BCOR		BDKRB2
ASNS		BCAS2		BST2		BCORL1		BEND3
ASPM		BCAS3		BSX		BEAN1		BHLHB9
ASS1		BCAT1		BTBD11		BEND3		BIRC3
ATF2		BCL2		BTBD9		BHLHB9		BIRC6
ATF7IP		BCL2L1		BTF3		BLCAP		BLNK
ATG10		BCL2L10		BTG1		BLNK		BMP2K
ATG14		BCLAF1		BTN2A2		BMI1		BMPR1B
ATG16L2		BCOR		BUB1		BMP2K		BMPR2
ATG2A		BDH2		C030034I22RIK		BMP7		BNC2
ATG4D		BECN1		C030037D09RIK		BMPR1A		BPIFB5
ATG5		BEND3		C030044B11RIK		BMPR1B		BRD1
ATL1		BHLHB9		C130039O16RIK		BNC2		BRD4
ATMIN		BLNK		C1GALT1		BPTF		BRD8
ATN1		BLOC1S3		C1QTNF3		BRCA1		BRE
ATP10D		BMPR1A		C2CD2L		BRD1		BRPF3
ATP13A3		BMPR1B		C330002G04RIK		BRD4		BST1
ATP1A1		BNC2		C330005M16RIK		BRPF3		BST2
ATP1A2		BPHL		C330021F23RIK		BRSK1		BSX
ATP1A3		BPIFC		C330046G13RIK		BRWD1		BTBD11
ATP1B1		BRAF		C430039J16RIK		BSCL2		BTBD9
ATP2A2		BRCA1		C630028M04RIK		BST2		BTG1
ATP2A3		BRD1		C730036E19RIK		BSX		BTLA
ATP2B2		BRD4		C77080		BTAF1		BTN2A2
ATP4A		BRD8		C80913		BTBD11		C030010L15RIK
ATP5A1		BRPF3		C85492		BTD		C030034I22RIK
ATP5B		BRSK1		C920006O11RIK		BTF3		C030044B11RIK
ATP5C1		BST1		CAB39L		BTN2A2		C130026L21RIK
ATP5E		BST2		CACHD1		BUB1		C130039O16RIK
ATP5G1		BTAF1		CACNA1A		C030034I22RIK		C130080G10RIK
ATP5G2		BTBD11		CACNA1C		C030044B11RIK		C1GALT1
ATP5G3		BTBD9		CACNA1H		C130039O16RIK		C1QL2
ATP5J		BTD		CACNA2D1		C130071C03RIK		C1QTNF1
ATP5J2		BTF3		CACNA2D3		C130080G10RIK		C2CD2L
ATP5O		BTF3L4		CACNA2D4		C1GALT1		C330002G04RIK
ATP6V0A2		BTN2A2		CACNG7		C1QL2		C330020E22RIK
ATP6V0C		BUB1		CACYBP		C1QTNF1		C330021F23RIK
ATP6V1C1		C030044B11RIK		CADM1		C330002G04RIK		C330046G13RIK
ATPAF1		C130039O16RIK		CADM3		C330020E22RIK		C430039J16RIK
ATXN2		C130080G10RIK		CADM4		C330021F23RIK		C630028M04RIK
ATXN7L2		C1GALT1		CADPS		C330046G13RIK		C730036E19RIK
AU018091		C1QTNF1		CADPS2		C430039J16RIK		C77080
AU023871		C2CD3		CALCOCO2		C630004L07RIK		C80913
AUTS2		C330002G04RIK		CALD1		C630028M04RIK		CABP7
AVEN		C330005M16RIK		CALM2		C730036E19RIK		CACHD1
AW555464		C330021F23RIK		CAMK1D		C77080		CACNA1A
AXIN2		C330046G13RIK		CAMK2B		C80913		CACNA2D1
AY036118		C430039J16RIK		CAMK2D		C920006O11RIK		CACNA2D4
AY512931		C630004L07RIK		CAMK2N1		CABLES1		CACNG7
AYM1		C630028M04RIK		CAMTA1		CACHD1		CACYBP
AZIN1		C730036E19RIK		CAP2		CACNA1A		CADM3
B230206H07RIK		C77370		CAPN11		CACNA1D		CADM4
B230209K01RIK		C80913		CAPNS1		CACNA2D1		CADPS
B230217C12RIK		C920006O11RIK		CAPRIN2		CACNA2D3		CADPS2
B230369F24RIK		CABIN1		CAR13		CACNA2D4		CALB2
B330016D10RIK		CACHD1		CAR6		CACNB3		CALD1
B3GNT2		CACNA1A		CASC1		CACNG2		CALM2
B3GNT7		CACNA2D1		CASC4		CACNG3		CAMK1D
B430010I23RIK		CACNA2D4		CASP3		CACNG7		CAMK2A
B430212C06RIK		CACNG2		CASQ2		CACYBP		CAMK2B
B430319F04RIK		CACNG7		CBFA2T2		CADM1		CAMK4
B4GALNT2		CACYBP		CBX7		CADM2		CAMTA1
B4GALNT3		CADM1		CC2D1B		CADM3		CAP2
B4GALT1		CADM3		CCDC109A		CADM4		CAPN11
B4GALT5		CADM4		CCDC112		CADPS		CAPN5
B4GALT6		CADPS		CCDC129		CADPS2		CAPRIN2
B630006N21RIK		CADPS2		CCDC141		CALCA		CAPZB
B930059L03RIK		CALCA		CCDC158		CALCB		CAR5B
B930092H01RIK		CALCB		CCDC160		CALCOCO1		CAR6
BAG3		CALCOCO2		CCDC3		CALCOCO2		CASK
BAI1		CALM2		CCDC30		CALD1		CASP3
BAIAP2L1		CALY		CCDC38		CALM2		CASQ2
BANF1		CAMK2B		CCDC39		CALN1		CASR
BARD1		CAMK2N1		CCDC46		CALY		CAST
BARHL1		CAP2		CCDC57		CAMK2B		CBFA2T2
BARX2		CAPN1		CCDC73		CAMK2N1		CC2D1B
BASP1		CAPN11		CCDC81		CAMK4		CCBE1
BAZ2A		CAPNS1		CCDC87		CAMKK2		CCDC109A
BAZ2B		CAPRIN1		CCDC88C		CAMTA1		CCDC129
BB283400		CAPRIN2		CCDC90A		CAMTA2		CCDC138
BBS9		CAPSL		CCKAR		CAP2		CCDC141
BBX		CAPZB		CCNC		CAPN1		CCDC158
BC002163		CAR13		CCND3		CAPN5		CCDC160
BC002230		CASC4		CCNJL		CAPNS1		CCDC162
BC017612		CASP3		CCNL1		CAPRIN1		CCDC3
BC017647		CASQ2		CCR7		CAPSL		CCDC38
BC020535		CASZ1		CCR9		CAPZB		CCDC39
BC021614		CBFA2T2		CCRL1		CASC4		CCDC41
BC024139		CBLN4		CD180		CASP3		CCDC42
BC024386		CBR2		CD200R1		CASQ2		CCDC46
BC024479		CBX1		CD248		CASZ1		CCDC60
BC025920		CBX3		CD300E		CBFA2T2		CCDC63
BC026585		CBX7		CD38		CBLN4		CCDC64
BC028528		CC2D1B		CD40		CBR2		CCDC73
BC030867		CCDC109A		CD44		CBX1		CCDC84
BC031781		CCDC113		CD59A		CBX4		CCDC87
BC032203		CCDC116		CD86		CBX5		CCDC88C
BC033916		CCDC117		CD9		CBX7		CCDC90A
BC039966		CCDC129		CD97		CBX8		CCNC
BC043934		CCDC136		CDC14A		CC2D1B		CCND1
BC048403		CCDC138		CDC37L1		CCDC109A		CCND3
BC048507		CCDC141		CDC42EP3		CCDC117		CCNJL
BC052040		CCDC150		CDC42EP4		CCDC12		CCR7
BC057022		CCDC160		CDC6		CCDC129		CCR9
BC066135		CCDC3		CDCA3		CCDC138		CCRL1
BC090627		CCDC39		CDCA7		CCDC158		CD180
BC096441		CCDC46		CDH1		CCDC160		CD1D2
BCAN		CCDC57		CDH13		CCDC162		CD200R1
BCAR1		CCDC6		CDH2		CCDC3		CD24A
BCAR3		CCDC73		CDH23		CCDC39		CD2AP
BCAT1		CCDC77		CDH3		CCDC46		CD38
BCAT2		CCDC87		CDH5		CCDC63		CD4
BCL11B		CCDC88C		CDH6		CCDC73		CD44
BCL2L14		CCDC90A		CDHR3		CCDC77		CD59A
BCL3		CCKAR		CDK14		CCDC83		CD84
BCL7A		CCNC		CDK17		CCDC87		CDC37L1
BCL9		CCND3		CDK5R2		CCDC88C		CDC42EP3
BDH1		CCNJL		CDK6		CCDC90A		CDC42EP4
BDKRB1		CCNO		CDKAL1		CCNC		CDC73
BDKRB2		CCNT2		CDKL4		CCND3		CDH1
BEND6		CCRL1		CDKN1A		CCNO		CDH13
BEST1		CD109		CDKN1B		CCR7		CDH2
BHMT		CD163L1		CDKN2AIP		CCR9		CDH5
BHMT2		CD180		CDX2		CCRL1		CDH6
BIRC7		CD2		CDX4		CD109		CDK14
BLNK		CD200R1		CDYL		CD1D2		CDK19
BLOC1S3		CD24A		CDYL2		CD200R1		CDK5R2
BMF		CD2BP2		CECR5		CD24A		CDK6
BMP7		CD300E		CELSR1		CD4		CDKAL1
BNC2		CD38		CENPV		CD6		CDKN1A
BOLA3		CD4		CEP55		CD86		CDKN1C
BPIFB1		CD6		CEP68		CD9		CDKN2AIP
BPIFB5		CD80		CEP70		CD96		CDX1
BRD1		CD83		CEP78		CDC14A		CDX2
BRE		CD86		CERKL		CDC14B		CDX4
BRI3BP		CD9		CFDP1		CDC37L1		CDYL
BRIX1		CD96		CGA		CDC42EP3		CEACAM10
BRP44L		CDADC1		CGGBP1		CDC73		CEACAM19
BRPF3		CDC37L1		CGNL1		CDCA4		CECR5
BRSK1		CDC42EP3		CHADL		CDCA5		CELF2
BRWD1		CDC73		CHCHD10		CDCA7		CELSR1
BSN		CDCA4		CHCHD3		CDH1		CENPJ
BTBD11		CDCA5		CHD1		CDH10		CEP55
BTBD16		CDCA7		CHD2		CDH13		CEP68
BTG1		CDH1		CHD7		CDH18		CEP78
BTG2		CDH10		CHD9		CDH2		CFDP1
BTN2A2		CDH13		CHEK2		CDH23		CGGBP1
BTNL6		CDH18		CHGA		CDH3		CGN
BUB1		CDH2		CHIC2		CDH4		CGNL1
BUB1B		CDH20		CHKA		CDH5		CHCHD10
C030006K11RIK		CDH23		CHMP6		CDH6		CHCHD2
C030018K13RIK		CDH3		CHN2		CDH8		CHCHD3
C030037D09RIK		CDH4		CHST3		CDK17		CHD1
C030044B11RIK		CDH6		CHST8		CDK19		CHD2
C130022K22RIK		CDH8		CIC		CDK2AP1		CHD3
C130026L21RIK		CDK12		CIR1		CDK5R2		CHD7
C130039O16RIK		CDK15		CISD1		CDK5RAP1		CHD9
C1QA		CDK17		CITED2		CDK6		CHEK2
C1QTNF5		CDK19		CKAP4		CDK8		CHGA
C2		CDK5R2		CLCN5		CDKAL1		CHIC2
C2CD3		CDK5RAP1		CLDN13		CDKN1A		CHKA
C330006K01RIK		CDK5RAP2		CLDN3		CDKN1C		CHN2
C330021F23RIK		CDK6		CLDN4		CDKN2AIP		CHRM1
C330046G13RIK		CDKAL1		CLDN9		CDX1		CHST1
C430002E04RIK		CDKN1A		CLIC5		CDX2		CHST15
C77080		CDKN2AIP		CLMN		CDX4		CHST8
C80913		CDO1		CLN5		CDYL		CHSY1
C87436		CDON		CLNK		CDYL2		CIC
C920021L13RIK		CDSN		CLOCK		CELF2		CIR1
CABP1		CDX1		CLSTN2		CELF4		CISD1
CABP7		CDX4		CLTC		CEP250		CITED2
CACNA1C		CDYL		CLYBL		CEP55		CKAP5
CACNA1D		CDYL2		CMTM4		CEP68		CLDN3
CACNA1H		CEACAM10		CNOT10		CEP78		CLDN5
CACNA1I		CECR2		CNOT2		CERKL		CLEC11A
CACNA2D2		CELSR3		CNOT6		CFDP1		CLEC2E
CACNA2D3		CENPL		CNPY1		CFTR		CLINT1
CACNA2D4		CENPM		CNST		CGGBP1		CLMN
CACNB3		CENPV		CNTF		CGN		CLN5
CACNG7		CEP250		CNTN4		CGNL1		CLN6
CACNG8		CEP55		CNTN5		CHCHD10		CLNK
CADM1		CEP68		CNTNAP2		CHCHD2		CLOCK
CADM2		CEP70		COBL		CHCHD6		CLPB
CADM4		CEP78		COL13A1		CHD1		CLRN3
CADPS2		CERKL		COL14A1		CHD2		CLSTN2
CALCOCO1		CFDP1		COL18A1		CHD7		CLTA
CALHM1		CFTR		COL1A1		CHD9		CLTC
CALR		CGGBP1		COL28A1		CHI3L1		CLYBL
CALU		CGNL1		COL5A2		CHIC1		CMA2
CAMK1D		CHCHD10		COL8A1		CHIC2		CMAS
CAMK2B		CHCHD3		COMMD1		CHKA		CML2
CAMK2G		CHD1		COMMD3		CHN2		CNGB3
CAMK2N1		CHD2		COMMD4		CHRM1		CNN3
CAMKK2		CHD7		COMMD7		CHST10		CNNM2
CAMSAP3		CHD9		COPG		CHST12		CNO
CAMTA1		CHEK2		COPS3		CHST8		CNOT1
CAND2		CHI3L1		COPS5		CIC		CNOT2
CANX		CHIC2		COPZ2		CIR1		CNPY1
CAPN1		CHKA		COQ10A		CISD1		CNTN4
CAPN11		CHL1		COQ10B		CIT		CNTN5
CAPN2		CHMP6		CORIN		CKB		CNTNAP5A
CAPN5		CHN2		CORO1C		CLASP2		COBL
CAPN8		CHST8		COX5A		CLCA3		COL14A1
CAPNS1		CIC		COX6B2		CLCC1		COL18A1
CAR2		CIR1		CPE		CLCN6		COL28A1
CAR3		CISD1		CPLX1		CLDN10		COL4A2
CAR6		CLCA3		CPLX4		CLDN19		COL6A5
CAR8		CLCA6		CPNE5		CLDN2		COMMD10
CARD10		CLCC1		CPSF4L		CLDN3		COMMD7
CARD11		CLCN5		CPVL		CLDN4		COPS5
CARM1		CLCN6		CRADD		CLDN5		COPS8
CARS		CLDN10		CREBL2		CLEC12A		COPZ2
CASC1		CLDN13		CRH		CLEC16A		COQ2
CASZ1		CLDN3		CRIM1		CLEC2E		CORIN
CBFA2T2		CLDN4		CRNN		CLIC4		COX4I2
CBFA2T3		CLEC12A		CRP		CLINT1		COX6A1
CBX2		CLEC16A		CRTAC1		CLMN		CPD
CBX4		CLIC4		CRYBA1		CLNK		CPE
CBX5		CLINT1		CRYBG3		CLNS1A		CPLX4
CBX7		CLMN		CRYGS		CLOCK		CPVL
CBX8		CLNK		CRYZ		CLPB		CRADD
CCBE1		CLNS1A		CSGALNACT1		CLSTN2		CRB2
CCBL2		CLOCK		CSMD1		CLTC		CREB3L2
CCDC102A		CLSTN2		CSN3		CLYBL		CREBL2
CCDC108		CLTC		CSNK2A1		CMAS		CRIM1
CCDC109A		CLYBL		CSRNP1		CMTM4		CRISPLD1
CCDC113		CMA2		CSRNP3		CNGA3		CRNN
CCDC124		CMAS		CSRP1		CNN3		CRTAC1
CCDC126		CML2		CSRP2		CNNM2		CRYBA1
CCDC127		CNDP2		CSRP3		CNNM4		CRYBG3
CCDC13		CNN3		CST3		CNO		CRYGC
CCDC132		CNNM2		CST6		CNOT10		CRYGD
CCDC138		CNOT10		CSTF3		CNOT2		CRYGS
CCDC141		CNOT2		CTAGE5		CNPY1		CSGALNACT1
CCDC162		CNPY1		CTBP2		CNR1		CSMD1
CCDC23		CNR1		CTDP1		CNST		CSMD3
CCDC33		CNST		CTDSPL		CNTFR		CSN3
CCDC37		CNTF		CTGF		CNTN4		CSNK1A1
CCDC63		CNTN5		CTIF		CNTN5		CSNK2A1
CCDC68		CNTNAP2		CTNNA1		CNTNAP4		CSPG4
CCDC80		CNTNAP4		CTNNA2		COBL		CSRNP1
CCDC85C		CNTNAP5B		CTNNA3		COG5		CSRNP3
CCDC90A		COBL		CTNNAL1		COL12A1		CSRP1
CCDC93		COG5		CTNNBL1		COL13A1		CSRP2BP
CCKAR		COL13A1		CTNND2		COL14A1		CSTF1
CCND3		COL14A1		CTSF		COL18A1		CTBP2
CCNE1		COL18A1		CTTNBP2		COL6A5		CTDP1
CCNT2		COL5A2		CUEDC1		COL8A2		CTGF
CCPG1		COL6A5		CUL4B		COMMD1		CTIF
CCR4		COMMD1		CUL5		COMMD3		CTNNA1
CCR7		COMMD7		CUX1		COMMD7		CTNNA2
CD163L1		COPG		CXADR		COPG		CTNNA3
CD164L2		COPS3		CXCL12		COPS3		CTNNBL1
CD180		COPS5		CXCL13		COPZ2		CTNND2
CD19		COPS7A		CXCL3		COQ10A		CTSC
CD2		COPZ2		CXCR3		CORIN		CTSF
CD248		COQ10A		CXXC5		CORO1C		CTTNBP2
CD276		CORIN		CYB5B		COX4I2		CUBN
CD300A		CORO1C		CYB5RL		COX5A		CUEDC1
CD37		COX5A		CYP1B1		COX6A1		CUL2
CD38		COX7A2L		CYP39A1		COX7A2L		CUL4B
CD47		CPA4		CYTH4		CPE		CUL5
CD70		CPA5		D030018L15RIK		CPLX1		CUX1
CD72		CPE		D10BWG1379E		CPLX4		CWF19L2
CD80		CPLX1		D19ERTD737E		CPNE5		CWH43
CD9		CPLX4		D1BWG0212E		CPSF4L		CXADR
CD97		CPNE5		D1PAS1		CPSF6		CXCL12
CDA		CPSF4L		D230025D16RIK		CPT1A		CXCL13
CDC14A		CPSF6		D330050G23RIK		CRADD		CXCR3
CDC25A		CPT1A		D430041D05RIK		CRB2		CXXC1
CDC27		CRABP1		D4BWG0951E		CREB1		CYB5D1
CDC42BPA		CRADD		D630039A03RIK		CREB3L2		CYM
CDC42BPG		CRB2		D730040F13RIK		CREBL2		CYP19A1
CDC42EP1		CREB3L2		D8ERTD82E		CRH		CYP1B1
CDC42EP3		CREBL2		D930015E06RIK		CRHR2		CYP39A1
CDC42EP4		CRH		D930048N14RIK		CRLF2		D18ERTD653E
CDC42SE1		CRHR2		DAAM1		CRTAC1		D1BWG0212E
CDC45		CRLF2		DAB1		CRYBA1		D1PAS1
CDC6		CRMP1		DAB2		CRYBG3		D230025D16RIK
CDC7		CRNN		DACH1		CRYGE		D330050G23RIK
CDCA7		CRTAC1		DACT1		CRYZ		D3BWG0562E
CDCP2		CRY2		DACT2		CSMD3		D430041D05RIK
CDH1		CRYBA1		DAGLA		CSN3		D4BWG0951E
CDH13		CRYBG3		DAPK1		CSNK1E		D630039A03RIK
CDH16		CRYGS		DARS		CSNK2A1		D6MM5E
CDH22		CRYZ		DBX1		CSRNP3		D730040F13RIK
CDH23		CSF2		DCBLD1		CSRP2		D930015E06RIK
CDH3		CSGALNACT1		DCLK2		CSRP2BP		DAAM2
CDH4		CSMD1		DCP2		CTBP2		DAB2IP
CDH6		CSMD3		DCTN6		CTDSP1		DACT1
CDK1		CSN3		DDC		CTGF		DAGLA
CDK15		CSNK2A1		DDIT4		CTIF		DAPK1
CDK18		CSNK2A2		DDX11		CTNNA1		DARS
CDK5R2		CSRNP3		DDX47		CTNNA2		DBX1
CDK5RAP3		CSRP1		DDX58		CTNNA3		DCBLD1
CDKL4		CSRP2		DEF8		CTNNBL1		DCC
CDKN2AIP		CST6		DEGS1		CTNND2		DCLK1
CDS1		CSTF3		DENND1A		CTSF		DCLK2
CDSN		CTBP1		DENND2C		CTTNBP2		DCLK3
CDT1		CTBP2		DENND5B		CUBN		DCP2
CDV3		CTDP1		DEPDC1B		CUEDC1		DDC
CDX1		CTGF		DERL3		CUL3		DDIT4
CDX2		CTH		DET1		CUL4B		DDX11
CDYL		CTIF		DGKE		CUX1		DDX47
CDYL2		CTNNA1		DGKH		CWF19L2		DDX58
CEACAM16		CTNNA2		DHRS7		CWH43		DEFB1
CEACAM19		CTNNA3		DHX32		CXADR		DENND2C
CECR5		CTNNBL1		DHX40		CXCL12		DENND5A
CELSR1		CTNND2		DHX8		CXCL14		DENND5B
CEND1		CTSF		DIAP1		CXCR3		DGKE
CEP152		CUBN		DIAP2		CXCR7		DGKH
CEP68		CUEDC1		DIDO1		CXXC4		DGKI
CEP70		CUL3		DIP2B		CXXC5		DHRS7
CERK		CUL4B		DIP2C		CYFIP2		DHRS9
CES1D		CWH43		DIRAS2		CYP19A1		DHX32
CFDP1		CXADR		DIS3L		CYP39A1		DHX40
CFL2		CXCL12		DISC1		CYR61		DHX8
CGGBP1		CXCL13		DKK1		D030016E14RIK		DIAP1
CHCHD1		CXCR3		DKK2		D10BWG1379E		DIDO1
CHCHD10		CXCR7		DLC1		D10WSU102E		DIP2B
CHCHD3		CXXC1		DLEU7		D130040H23RIK		DIP2C
CHCHD4		CXXC5		DLG5		D17WSU92E		DIRAS2
CHD5		CYB5B		DLGAP1		D18ERTD653E		DISC1
CHD9		CYFIP2		DLGAP2		D19ERTD737E		DIXDC1
CHIT1		CYP1B1		DLGAP3		D1BWG0212E		DKK1
CHKA		CYP2C69		DLGAP4		D1ERTD622E		DLC1
CHKB		CYP39A1		DLL1		D1PAS1		DLGAP1
CHRM4		CYR61		DMD		D430041D05RIK		DLGAP2
CHRNA10		D030016E14RIK		DMRT1		D630032N06RIK		DLGAP3
CHRNA4		D10BWG1379E		DMRTC2		D630039A03RIK		DLGAP4
CHRNA9		D10WSU102E		DNAHC2		D6MM5E		DMBX1
CHRNB1		D130009I18RIK		DNAJC12		D8ERTD82E		DMD
CHRNE		D17WSU92E		DNAJC15		D930015E06RIK		DMGDH
CHST1		D18ERTD653E		DNAJC18		D930048N14RIK		DMKN
CHST12		D19ERTD737E		DNAJC27		DAB1		DMRT1
CHST15		D1BWG0212E		DNAJC3		DACT1		DMRTB1
CHST2		D1ERTD622E		DNASE1		DAGLA		DMRTC2
CHST3		D1PAS1		DND1		DAPP1		DMXL1
CHST8		D230025D16RIK		DNER		DARS		DNAHC11
CIAPIN1		D330050G23RIK		DNM2		DBX1		DNAHC2
CIC		D430041D05RIK		DNMBP		DCAF11		DNAHC6
CIRBP		D4BWG0951E		DNMT3A		DCBLD1		DNAJB6
CIRH1A		D630032N06RIK		DNMT3B		DCLK2		DNAJC12
CISD1		D630039A03RIK		DOCK1		DCUN1D3		DNAJC15
CITED2		D730040F13RIK		DOCK2		DDC		DNAJC18
CKB		D930015E06RIK		DOCK4		DDIT4		DNAJC3
CKMT1		D930015M05RIK		DOCK5		DDIT4L		DNASE1
CLASP2		DAB1		DOCK7		DDR1		DND1
CLASRP		DACT1		DOCK8		DDX47		DNER
CLCNKB		DAGLA		DOCK9		DDX58		DNM2
CLDN10		DAPK1		DOK5		DDX59		DNMT3A
CLDN13		DAPK2		DOK6		DDX6		DNMT3B
CLDN14		DARS		DOPEY2		DEDD		DNTT
CLDN3		DARS2		DPAGT1		DEDD2		DOCK1
CLDN4		DBX1		DPF1		DEF8		DOCK2
CLEC12A		DCAF11		DPM1		DEFB1		DOCK5
CLEC16A		DCBLD1		DPP6		DEGS2		DOCK7
CLEC18A		DCLK2		DPPA2		DENND2C		DOCK9
CLEC2D		DCUN1D3		DPPA3		DENND4C		DOK5
CLEC3A		DDC		DPPA4		DENND5A		DOPEY2
CLIC4		DDIT4		DPPA5A		DENND5B		DPAGT1
CLMN		DDR1		DPYD		DEPDC5		DPEP1
CLPS		DDX47		DPYS		DERL3		DPF3
CLTB		DDX58		DRAM1		DET1		DPM1
CLTC		DDX59		DRD3		DGKE		DPPA2
CLYBL		DDX6		DSC2		DGKG		DPPA3
CMAS		DDX60		DSCAM		DHRS2		DPPA4
CMKLR1		DEDD		DSCAML1		DHRS7		DPPA5A
CML2		DEF8		DSE		DHX32		DPYD
CMTM8		DEFB1		DSG3		DHX37		DPYS
CNN3		DEGS2		DSP		DHX40		DRAM1
CNNM2		DENND2C		DST		DHX8		DRAM2
CNOT6		DENND5B		DSTN		DIAP1		DRD1A
CNPY1		DERL3		DTD1		DIDO1		DRD2
CNST		DET1		DTNA		DIP2C		DRD3
CNTN2		DGCR2		DTNB		DIRAS2		DSC2
CNTNAP4		DGKE		DUSP12		DIRC2		DSCAML1
COBL		DGKG		DUSP16		DIS3L		DSE
COG5		DGKH		DUSP27		DKK1		DSG3
COG7		DHRS2		DUSP6		DLC1		DSP
COIL		DHRS7		DYM		DLEU2		DST
COL13A1		DHX32		DYNC1I1		DLG5		DSTN
COL18A1		DHX40		DYNC1I2		DLGAP1		DTD1
COL27A1		DHX57		DYNC1LI2		DLGAP2		DTNA
COL2A1		DHX8		DYNLL1		DLGAP3		DTNB
COL4A1		DIAP1		DYNLL2		DLGAP4		DUSP1
COL4A3BP		DIDO1		DYRK3		DLX6OS1		DUSP12
COL8A1		DIP2B		DYSF		DMBX1		DUSP14
COMMD5		DIP2C		DYTN		DMD		DUSP16
COMMD7		DIRAS2		E030019B13RIK		DMRT1		DUSP27
COMTD1		DIRC2		E030025P04RIK		DMRTC2		DUSP6
COPA		DKK1		E130012A19RIK		DNAHC6		DYDC2
COPG		DLC1		E230016M11RIK		DNAHC7A		DYM
COPS3		DLEU2		E230029C05RIK		DNAJB12		DYNC1I2
COQ10A		DLG5		E2F2		DNAJB8		DYNLL1
COQ5		DLGAP1		E2F8		DNAJC1		DYRK3
COQ7		DLGAP2		E330013P04RIK		DNAJC12		DZIP1
COQ9		DLGAP3		E330020D12RIK		DNAJC27		E030019B13RIK
CORIN		DLGAP4		E330033B04RIK		DNAJC3		E030025P04RIK
CORO1C		DLL1		E330034G19RIK		DNMT3A		E130012A19RIK
CORO2B		DMD		E430025E21RIK		DNMT3B		E130018N17RIK
COTL1		DMRT1		EBF1		DNTT		E130307A14RIK
COX10		DMRTC2		EBP		DOCK1		E230029C05RIK
COX11		DNAHC17		ECM1		DOCK2		E2F1
COX17		DNAJB8		EDAR		DOCK5		E2F2
COX18		DNAJC12		EDIL3		DOK5		E2F3
COX19		DNAJC15		EEA1		DPAGT1		E2F8
COX4I1		DNAJC18		EED		DPF3		E330013P04RIK
COX4I2		DNAJC27		EEF2K		DPM1		E330020D12RIK
COX5A		DNAJC3		EFCAB6		DPP6		E330033B04RIK
COX5B		DNAJC7		EFHA2		DPPA3		E430025E21RIK
COX6A1		DNER		EFHC1		DPPA5A		EAF1
COX6B2		DNMT3A		EFHD1		DPYD		EBF1
COX6C		DNMT3B		EFNB1		DPYS		EBF4
COX7A1		DNTT		EFR3A		DRD1A		EBP
COX7A2L		DOCK1		EGFEM1		DRD2		ECT2L
COX7C		DOCK2		EGFL6		DRD3		EDAR
COX8A		DOCK5		EGFLAM		DROSHA		EDN1
CPLX1		DOCK7		EGLN3		DSC1		EED
CPN2		DOCK9		EHF		DSC2		EEF2K
CPNE5		DOK5		EHMT1		DSCAM		EFCAB2
CPPED1		DPAGT1		EIF1		DSCAML1		EFCAB6
CPSF4L		DPF1		EIF2D		DSE		EFHA2
CPT1A		DPM1		EIF3E		DST		EFHC1
CPT1B		DPP6		EIF4A2		DTD1		EFHD1
CPVL		DPPA2		EIF4E1B		DTNA		EFNB1
CRADD		DPPA3		EIF4E2		DTNB		EFR3A
CRB2		DPPA4		EIF4EBP1		DUSP1		EGFEM1
CREB3L1		DPPA5A		EIF4G3		DUSP12		EGFL6
CREB3L2		DPY19L1		ELAVL2		DUSP16		EGFR
CREB5		DPYD		ELAVL4		DUSP27		EGLN3
CREBL2		DPYS		ELF3		DUSP6		EIF2B5
CREG1		DRAM1		ELFN1		DYDC2		EIF2C1
CRELD2		DRD1A		ELK1		DYM		EIF2D
CRHR1		DRD3		ELL2		DYNC1I2		EIF2S3X
CRK		DSCAM		ELMO1		DYNC1LI1		EIF3E
CRLF2		DSCAML1		ELOVL6		DYNC1LI2		EIF3K
CRTAC1		DSE		EMB		DYNLL1		EIF4A2
CRTC1		DSP		EML4		DYNLL2		EIF4E1B
CRY1		DST		EML6		E030019B13RIK		EIF4E2
CRY2		DTD1		EN2		E130008D07RIK		EIF4EBP1
CRYAA		DTNA		ENAH		E130012A19RIK		EIF4G3
CRYBA1		DTNB		ENO1		E130018N17RIK		ELAVL2
CRYGE		DTWD2		ENO4		E130307A14RIK		ELAVL4
CSAD		DTX4		ENOPH1		E130311K13RIK		ELF2
CSF2RA		DUSP1		ENOX1		E230029C05RIK		ELFN1
CSF3R		DUSP16		ENPP3		E2F2		ELL2
CSMD1		DUSP27		ENSA		E330013P04RIK		ELMO1
CSNK1E		DUSP6		EPB4.1		E330020D12RIK		ELMOD1
CSNK2A1		DYM		EPB4.1L2		E330033B04RIK		ELOVL6
CSNK2A2		DYNC1I2		EPB4.1L3		E330034G19RIK		ELOVL7
CSPG4		DYNLL1		EPB4.1L4A		EBF1		ELP4
CSPG5		DYNLL2		EPB4.1L4B		EBF2		EMB
CSRNP1		DYRK3		EPB4.1L5		EBF3		EMID2
CSRNP3		DYSF		EPB4.9		EBF4		EML6
CSTAD		E030019B13RIK		EPC1		EBI3		EMX1
CTBP2		E030025P04RIK		EPC2		ECM1		EN1
CTCFL		E130008D07RIK		EPHA2		EEA1		EN2
CTDP1		E130012A19RIK		EPHA3		EED		ENAH
CTDSP1		E130307A14RIK		EPHA4		EEF2K		ENGASE
CTDSP2		E230016M11RIK		EPHA7		EFCAB10		ENO1
CTDSPL		E230029C05RIK		EPHB1		EFCAB6		ENO4
CTGF		E2F2		EPHX2		EFHC1		ENOPH1
CTIF		E2F8		EPSTI1		EFHD1		ENOX1
CTNNA3		E330009D11		ERAS		EFNB1		ENPP2
CTNNAL1		E330013P04RIK		ERC2		EFNB2		ENPP3
CTNNBL1		E330020D12RIK		ERF		EFR3A		EOMES
CTNND2		E330033B04RIK		ERGIC1		EGFEM1		EPB4.1
CTR9		E330034G19RIK		ERI3		EGFLAM		EPB4.1L1
CTSL		EBF1		ERP44		EGLN3		EPB4.1L2
CUEDC1		EBF2		ESM1		EHF		EPB4.1L3
CUX2		EBI3		ESP4		EHMT1		EPB4.1L4A
CWH43		EEA1		ESRP1		EHMT2		EPB4.1L4B
CXADR		EED		ESRRB		EI24		EPB4.1L5
CXCR7		EEF1A1		ESRRG		EIF2B5		EPB4.9
CXXC5		EEPD1		ESYT1		EIF2C1		EPC1
CYB561		EFCAB10		ETL4		EIF3K		EPC2
CYB5RL		EFCAB6		ETNK1		EIF4A2		EPHA3
CYC1		EFHC1		ETS1		EIF4E1B		EPHA4
CYHR1		EFNB2		ETV1		EIF4E2		EPHA7
CYP11A1		EFR3A		ETV4		EIF4EBP1		EPHB1
CYP1A1		EGFLAM		ETV5		EIF4G3		EPHB6
CYP1B1		EGLN3		ETV6		ELAVL2		EPHX2
CYP2S1		EHF		EVI5L		ELAVL4		EPS8
CYP2U1		EHMT1		EVX1		ELFN1		ERAS
CYP46A1		EI24		EXOC1		ELL		ERC2
CYP4F13		EIF2B5		EXOC4		ELL2		ERF
CYP8B1		EIF2C1		EXOC6		ELMO1		ERGIC1
CYR61		EIF2D		EXOC6B		ELOVL6		ERLIN1
CYS1		EIF4A2		EXT1		EML4		ERP44
CYTH1		EIF4E1B		EXT2		EML6		ESM1
D030028A08RIK		EIF4E2		EXTL3		EN1		ESRP1
D11WSU99E		EIF4EBP1		EYA1		ENAH		ESRRB
D130017N08RIK		EIF4G3		EYA3		ENC1		ESRRG
D130043K22RIK		ELAVL2		EZH1		ENGASE		ESYT1
D18ERTD653E		ELAVL4		EZR		ENOPH1		ETL4
D19WSU162E		ELF3		F11		ENOX1		ETNK1
D230025D16RIK		ELFN1		F11R		ENPP1		ETS1
D330022H12RIK		ELL2		F13A1		ENPP3		ETV1
D430041D05RIK		ELMO1		F13B		ENSA		ETV4
D4ERTD22E		ELMOD2		F2RL1		ENTHD1		ETV5
D4WSU53E		ELOVL6		F730043M19RIK		EPAS1		ETV6
D630033O11RIK		ELP2		FADD		EPB4.1		EVI5L
D630039A03RIK		EMID2		FAF1		EPB4.1L1		EVL
D830015G05RIK		EML4		FAM107B		EPB4.1L2		EVX1
D930015E06RIK		EML6		FAM113B		EPB4.1L3		EXOC1
D930015M05RIK		EN1		FAM117A		EPB4.1L4A		EXOC2
DAB2IP		EN2		FAM120B		EPB4.1L4B		EXOC4
DACT1		ENAH		FAM120C		EPB4.1L5		EXOC6
DACT2		ENC1		FAM124B		EPB4.9		EXOC6B
DACT3		ENGASE		FAM125B		EPC2		EXT1
DAGLA		ENO1		FAM129A		EPHA1		EXT2
DAGLB		ENO4		FAM135B		EPHA2		EYA1
DAPL1		ENOX1		FAM13C		EPHA4		EYA3
DBI		ENPP1		FAM155A		EPHB1		EZH1
DCAF12		ENPP3		FAM160B1		EPHB2		EZR
DCAF4		ENSA		FAM169A		EPHB4		F11
DCBLD1		ENTPD6		FAM189A1		EPHB6		F13B
DCDC2A		EPB4.1L1		FAM189A2		EPHX2		F2RL1
DCLK2		EPB4.1L2		FAM190A		EPM2A		FAAH
DCTN1		EPB4.1L3		FAM193A		EPN2		FADD
DCTN2		EPB4.1L4A		FAM196B		EPS8		FAF1
DCTN6		EPB4.1L4B		FAM19A2		ERAS		FAIM2
DDC		EPB4.1L5		FAM19A4		ERC2		FAM113B
DDIT4		EPB4.9		FAM25C		ERF		FAM114A2
DDX47		EPC2		FAM43A		ERG		FAM117A
DDX6		EPHA2		FAM43B		ERGIC1		FAM120C
DEDD2		EPHA4		FAM46B		ERH		FAM124B
DEF6		EPHA7		FAM49B		ERLIN1		FAM126B
DEF8		EPHB1		FAM50B		ERP44		FAM135B
DENND1C		EPHB4		FAM59A		ESCO2		FAM13C
DENND2C		EPHB6		FAM60A		ESRP1		FAM155A
DEPDC5		EPHX2		FAM63B		ESRRB		FAM160B1
DEPTOR		EPHX3		FAM69A		ESRRG		FAM169A
DERL3		EPS8		FAM69C		ESYT3		FAM169B
DES		ERC2		FAM76A		ETL4		FAM186B
DGAT1		ERF		FAM78B		ETNK1		FAM189A1
DGKA		ERGIC1		FAM82A1		ETV1		FAM189A2
DGKE		ERLIN1		FAM82A2		ETV4		FAM190A
DGKZ		ERP44		FAM84B		ETV5		FAM196B
DHCR7		ESCO2		FAM98A		ETV6		FAM19A1
DHPS		ESM1		FANCB		EVI5L		FAM19A4
DHRS7		ESRRB		FARP1		EVX1		FAM25C
DHRS7C		ETL4		FASN		EXOC2		FAM35A
DHX34		ETNK1		FAT1		EXOC4		FAM43A
DHX35		ETS1		FAT2		EXOC6B		FAM43B
DHX37		ETV1		FAT3		EXT1		FAM46B
DIAP1		ETV3		FBLIM1		EXT2		FAM49B
DIDO1		ETV4		FBRSL1		EYA1		FAM50B
DIP2C		ETV5		FBXL17		EYA4		FAM53B
DIS3L		ETV6		FBXL20		EZH1		FAM59A
DIS3L2		EVI5L		FBXL3		EZR		FAM60A
DLC1		EXOC4		FBXO15		F11		FAM69A
DLG5		EXOC6B		FBXO22		F11R		FAM69C
DLGAP1		EXT1		FBXO27		F13A1		FAM73A
DLGAP2		EXT2		FBXO36		F13B		FAM76A
DLGAP3		EYA1		FBXO42		F2RL1		FAM82A1
DLGAP4		EYA4		FBXW10		FAAH		FAM82B
DLX3		EZH1		FCGR3		FAF1		FAM84B
DLX4		EZR		FERT2		FAM100B		FAM98A
DMBX1		F11		FEZF2		FAM102A		FANCM
DMC1		F11R		FFAR2		FAM113B		FARP1
DMRT1		F13A1		FFAR3		FAM117A		FARS2
DNA2		F13B		FGD1		FAM124B		FARSB
DNAHC17		F2RL1		FGD2		FAM126B		FASN
DNAIC2		FAF1		FGD4		FAM129B		FAT1
DNAJB5		FAM100B		FGD6		FAM135A		FAT2
DNAJB8		FAM110B		FGF1		FAM13B		FBLIM1
DNAJC11		FAM113B		FGF15		FAM149A		FBLN1
DNAJC12		FAM117A		FGF17		FAM151B		FBRSL1
DNAJC19		FAM120B		FGF3		FAM160B1		FBXL12
DNAJC21		FAM122C		FGF4		FAM162A		FBXL13
DNAJC24		FAM124B		FGF5		FAM167A		FBXL17
DNAJC27		FAM125B		FGF9		FAM169A		FBXL20
DNAJC5G		FAM126B		FGFR1		FAM186B		FBXL3
DNAJC6		FAM129A		FGFR2		FAM189A2		FBXL5
DNER		FAM129B		FGR		FAM193A		FBXO22
DNM1		FAM159A		FHIT		FAM196B		FBXO32
DNMBP		FAM160B1		FHOD3		FAM19A1		FBXO36
DNMT3A		FAM167A		FILIP1L		FAM19A4		FBXO42
DNMT3L		FAM168A		FKBP15		FAM25C		FBXW13
DNPEP		FAM169A		FLCN		FAM38A		FBXW17
DNTTIP1		FAM189A1		FLG2		FAM43A		FBXW21
DOCK1		FAM189A2		FLI1		FAM43B		FBXW4
DOCK2		FAM193A		FLNB		FAM50B		FCGR3
DOCK4		FAM196B		FLT1		FAM53B		FCGR4
DOCK6		FAM19A4		FLT4		FAM5B		FCRLB
DOCK8		FAM25C		FLYWCH2		FAM60A		FEM1B
DOK4		FAM38A		FMNL2		FAM69B		FERT2
DOK7		FAM43A		FN1		FAM82A1		FEZF1
DPAGT1		FAM49B		FNBP1		FAM82B		FGD2
DPF1		FAM5B		FNDC3B		FAM84A		FGD6
DPH3		FAM60A		FNDC7		FAM84B		FGF1
DPM3		FAM69B		FNTB		FAM98A		FGF10
DPP6		FAM69C		FOXA2		FANCB		FGF17
DPPA3		FAM76A		FOXD3		FAT1		FGF3
DPPA5A		FAM82A1		FOXI3		FAT2		FGF5
DPYS		FAM84A		FOXJ3		FAT3		FGFR1
DRD2		FAM84B		FOXK1		FBLIM1		FGFR2
DRD3		FAM98A		FOXN2		FBP1		FGR
DRP2		FARP1		FOXN3		FBRSL1		FHAD1
DSCAM		FAT1		FOXN4		FBXL17		FHIT
DSE		FAT2		FOXO1		FBXO15		FHL2
DSG2		FAT3		FOXP1		FBXO22		FHL3
DSN1		FBLIM1		FOXP4		FBXO27		FHOD3
DSP		FBP1		FRAT2		FBXO3		FILIP1L
DST		FBRSL1		FREM2		FBXO30		FKBP15
DTD1		FBXL17		FRMD4A		FBXO36		FKBP6
DTNB		FBXL19		FRMD4B		FBXO42		FLG2
DTX1		FBXO15		FRMD5		FBXO5		FLI1
DUS2L		FBXO22		FRMD8		FBXW10		FLNB
DUSP16		FBXO27		FRMPD1		FBXW11		FLT1
DUSP27		FBXO3		FRS2		FBXW4		FLYWCH2
DUSP3		FBXO36		FRS3		FCGR3		FMNL2
DUSP8		FBXO42		FRYL		FCRLB		FN1
DYM		FBXO7		FSCN1		FERT2		FNBP1
DYNC1I2		FBXW13		FSD1L		FFAR2		FNDC1
DYNC1LI2		FBXW17		FSTL4		FFAR3		FNDC7
DYNLL2		FBXW21		FTO		FGD2		FNTB
DYRK1B		FBXW4		FTSJ1		FGD5		FOLR4
E030003E18RIK		FCGR3		FUBP3		FGD6		FOXA2
E030019B06RIK		FEM1A		FUT10		FGF1		FOXD1
E030025P04RIK		FEM1B		FUT9		FGF10		FOXD3
E130018N17RIK		FERMT2		FXR1		FGF15		FOXD4
E130307A14RIK		FERT2		FXYD6		FGF3		FOXI3
E130309D14RIK		FGD2		FYB		FGF4		FOXJ3
E230001N04RIK		FGD4		FYN		FGF9		FOXK1
E2F2		FGD6		FZD2		FGFBP3		FOXN3
E2F6		FGF1		FZD5		FGFR1		FOXO1
E2F7		FGF15		FZD7		FGFR2		FOXP1
E330017L17RIK		FGF17		FZD8		FGGY		FOXP4
E330021D16RIK		FGF4		G3BP2		FHAD1		FOXR1
E330033B04RIK		FGF9		G630055G22RIK		FHIT		FRAS1
E330034G19RIK		FGFBP3		G6PC2		FHOD3		FRAT2
EBF1		FGFR1		G730013B05RIK		FILIP1		FREM2
ECD		FGFR2		GABBR1		FJX1		FRMD4A
ECE1		FGGY		GABBR2		FKBP15		FRMD4B
ECM1		FGR		GABRB1		FLCN		FRMPD1
ECT2L		FHL4		GABRP		FLT1		FRMPD4
EDAR		FHOD3		GAD1		FLYWCH2		FRS2
EDEM2		FILIP1		GAD2		FMNL2		FRS3
EDN3		FKBP15		GADD45G		FN1		FRYL
EED		FLCN		GALM		FNBP1		FRZB
EEF1A2		FLG2		GALNT10		FNDC1		FSCN1
EEF2K		FLI1		GALNT9		FNDC3B		FSD1L
EFCAB2		FLNB		GALNTL4		FNDC7		FSIP1
EFCAB6		FLT1		GAN		FNTB		FSTL4
EFHD2		FLT4		GAP43		FOXA2		FTO
EFNA2		FLYWCH2		GAPDH		FOXB1		FTSJ1
EFNA3		FMNL2		GATA1		FOXD1		FUBP3
EFNA4		FN1		GBP2		FOXD2		FUNDC1
EFNB2		FNBP1		GBX2		FOXD3		FUT10
EGFEM1		FNDC1		GCFC1		FOXH1		FUT9
EGFR		FNDC3B		GCHFR		FOXI3		FXR1
EI24		FNDC7		GCK		FOXJ3		FXYD6
EIF1AD		FNTB		GCLC		FOXK1		FYB
EIF1B		FOXD1		GCM2		FOXN2		FYN
EIF2AK1		FOXD2		GCNT2		FOXN3		FZD2
EIF2C2		FOXD3		GDF3		FOXO1		FZD7
EIF3A		FOXI3		GDPD4		FOXO6		FZD8
EIF3K		FOXJ3		GEMIN7		FOXP1		G3BP2
EIF3L		FOXK1		GET4		FOXP4		G6PC
EIF4A2		FOXN2		GFOD1		FOXRED2		G6PC2
EIF4EBP1		FOXN3		GFPT2		FRAS1		GABBR1
EIF4G3		FOXO1		GFRA1		FREM2		GABBR2
EIF4H		FOXP1		GGNBP1		FRK		GABRB3
ELAVL2		FOXP4		GGT6		FRMD4A		GABRP
ELAVL3		FRAS1		GHRH		FRMD4B		GAD2
ELF3		FRAT2		GHSR		FRMD5		GALM
ELFN1		FREM2		GIGYF2		FRMD8		GALNT1
ELK3		FREM3		GINS3		FRMPD1		GALNT10
ELMO1		FRK		GIP		FRS2		GALNT13
ELMOD2		FRMD4A		GJA1		FRS3		GALNT2
ELN		FRMD4B		GJB1		FRYL		GALNT3
ELOVL6		FRMD5		GJB3		FSTL4		GALNTL4
ELOVL7		FRMD8		GJB4		FTO		GAN
EMID2		FRMPD1		GJC1		FTSJ1		GAP43
EML1		FRS2		GLDC		FUBP3		GARNL3
EML6		FRS3		GLI2		FUNDC1		GAS2L3
EN1		FRYL		GLIS3		FUT10		GATA1
ENAH		FSCB		GLOD5		FUT9		GBP2
ENC1		FSTL4		GLRP1		FXR1		GBX2
ENDOG		FTH1		GLRX5		FXYD6		GCK
ENDOU		FTO		GLS2		FYB		GCLC
ENG		FTSJ1		GLT1D1		FZD2		GCM2
ENO1		FUBP3		GLTSCR1		FZD5		GCNT2
ENOX1		FUT10		GLUD1		FZD7		GDF3
ENPP4		FUT9		GLYATL3		FZD8		GDPD5
ENSA		FXR1		GLYCTK		G2E3		GEMIN7
ENTHD1		FXYD6		GM10046		G3BP2		GFPT2
ENTPD3		FYB		GM10069		G6PC		GFRA1
EOMES		FZD2		GM10116		G6PC2		GFRA2
EPAS1		FZD3		GM10134		G730013B05RIK		GGNBP2
EPB4.1		FZD5		GM10389		GAB1		GGT6
EPB4.1L1		FZD7		GM10415		GABBR1		GHSR
EPB4.1L2		FZD8		GM10451		GABBR2		GIGYF2
EPB4.1L4A		G2E3		GM10494		GABPB2		GIP
EPB4.1L4B		G3BP2		GM10636		GABRB3		GIPC2
EPB4.9		G630016D24RIK		GM10655		GAD2		GJA1
EPHA2		G6PC2		GM10664		GADD45G		GJB1
EPHA4		GAB1		GM10714		GALNT12		GJB3
EPHB1		GABBR1		GM10742		GALNT3		GJC1
EPHB2		GABBR2		GM10778		GALNT7		GLI2
EPHB4		GABRP		GM11413		GALNTL4		GLIS3
EPOR		GAD2		GM11696		GALR2		GLOD4
EPPK1		GADD45G		GM12034		GAN		GLOD5
EPS8		GALM		GM12216		GAP43		GLRP1
EPS8L2		GALNT7		GM12298		GAS1		GLRX2
EPX		GALNT9		GM12505		GAS2		GLRX3
ERF		GALNTL4		GM12530		GBF1		GLS2
ERG		GALR2		GM12709		GCAP14		GLT1D1
ERGIC1		GAN		GM13154		GCK		GLUD1
ERMP1		GAP43		GM13889		GCLC		GLYATL3
ERN2		GAPDH		GM13939		GCNT2		GLYCTK
ESF1		GAS1		GM14005		GDAP10		GM10069
ESRRA		GATAD2A		GM14015		GDE1		GM10116
ESRRB		GBF1		GM14024		GDF3		GM10190
ESRRG		GCAP14		GM14207		GDF5		GM10336
ESYT3		GCK		GM14483		GDPD4		GM10415
ETFA		GCNT2		GM14680		GEMIN7		GM10584
ETL4		GDAP10		GM15441		GFI1B		GM10655
ETNK1		GDAP1L1		GM15698		GFOD1		GM10664
ETOHD2		GDE1		GM1587		GFPT2		GM10742
ETV4		GDF3		GM16197		GGT6		GM11351
ETV5		GDF5		GM1631		GIGYF2		GM11413
EVI5		GDPD4		GM16516		GJA1		GM11426
EVL		GEMIN7		GM1653		GJB1		GM12034
EXOC4		GFI1B		GM16551		GJB3		GM12216
EXOSC6		GFOD1		GM16880		GJB5		GM12298
EXTL1		GFPT2		GM17359		GJC1		GM12505
EYA2		GGNBP1		GM17660		GLI2		GM12530
EYA3		GGT6		GM17745		GLIS3		GM12669
F10		GHRH		GM19303		GLOD5		GM12709
F13B		GIP		GM19510		GLP1R		GM12942
F2RL1		GJA1		GM1965		GLRX2		GM13490
F730043M19RIK		GJB1		GM1968		GLS2		GM13845
F730311O21RIK		GJB3		GM19705		GLT1D1		GM13889
FAAH		GJB4		GM19990		GLT8D2		GM13939
FABP3		GJC1		GM20139		GLUD1		GM14005
FADS6		GLI2		GM20187		GLYCTK		GM14015
FAHD1		GLIS3		GM2058		GM10069		GM14483
FAIM2		GLOD5		GM221		GM10116		GM14680
FAM100B		GLP1R		GM2737		GM10415		GM15450
FAM102A		GLRX2		GM3133		GM10664		GM15698
FAM105B		GLS2		GM3143		GM10742		GM16157
FAM108C		GLT1D1		GM3581		GM11149		GM16197
FAM109A		GLTSCR1		GM4013		GM11190		GM1631
FAM110B		GLUD1		GM4371		GM11346		GM16516
FAM120A		GLYCTK		GM4532		GM11413		GM16551
FAM131C		GM10000		GM4662		GM11627		GM16880
FAM134B		GM10046		GM4832		GM11696		GM17359
FAM149A		GM10069		GM4850		GM11762		GM17745
FAM149B		GM10116		GM4861		GM12034		GM19303
FAM155A		GM10134		GM4925		GM12216		GM19402
FAM159A		GM10415		GM4975		GM12298		GM1968
FAM160B1		GM10570		GM5089		GM12505		GM19705
FAM163A		GM10636		GM5095		GM12530		GM19990
FAM165B		GM10664		GM5105		GM13490		GM20139
FAM167A		GM10742		GM5124		GM13889		GM20187
FAM168A		GM10789		GM5134		GM13939		GM20324
FAM169A		GM11149		GM525		GM14015		GM2058
FAM175B		GM11190		GM5296		GM14024		GM221
FAM176A		GM11346		GM5485		GM14207		GM2737
FAM181B		GM11351		GM5494		GM14680		GM3133
FAM186B		GM11413		GM5567		GM1527		GM3143
FAM189A1		GM11468		GM5607		GM15348		GM3268
FAM195A		GM11961		GM575		GM15441		GM3716
FAM19A4		GM12034		GM5820		GM15698		GM3925
FAM38A		GM12216		GM5887		GM1574		GM4371
FAM43A		GM12298		GM5972		GM1587		GM4662
FAM43B		GM12505		GM606		GM16197		GM4832
FAM45A		GM12530		GM6194		GM1631		GM4861
FAM49B		GM12709		GM6213		GM16516		GM4971
FAM53B		GM12887		GM6792		GM1653		GM5089
FAM63A		GM12942		GM6938		GM16532		GM5095
FAM65B		GM13490		GM7325		GM16551		GM5105
FAM69A		GM13845		GM7710		GM16796		GM5124
FAM69B		GM13889		GM7977		GM16880		GM5148
FAM71E1		GM13939		GM815		GM17359		GM525
FAM71F2		GM14005		GM829		GM17660		GM5296
FAM76A		GM14015		GM8439		GM17745		GM5424
FAM81A		GM14024		GM8787		GM19276		GM5434
FAM83H		GM14680		GM885		GM19303		GM5441
FANCI		GM14812		GM949		GM1965		GM5485
FASTK		GM1527		GM9524		GM1968		GM5820
FASTKD1		GM15348		GM973		GM19705		GM5972
FAT1		GM15441		GMDS		GM19990		GM606
FBLIM1		GM15698		GNA14		GM20098		GM6787
FBLN7		GM1574		GNAQ		GM20139		GM6788
FBRSL1		GM1587		GNAS		GM20187		GM6792
FBXL18		GM16197		GNAT1		GM2058		GM6938
FBXO15		GM1631		GNAZ		GM2061		GM7325
FBXO17		GM16516		GNB1L		GM221		GM806
FBXO22		GM1653		GNG12		GM2559		GM815
FBXO24		GM16551		GNG2		GM2737		GM826
FBXO36		GM1661		GNPDA1		GM3133		GM829
FBXO42		GM16796		GNS		GM3143		GM853
FBXO44		GM16880		GOLGA4		GM3268		GM8709
FBXO47		GM16897		GOLGA5		GM3581		GM872
FBXW10		GM17359		GOLGA7		GM4013		GM8787
FBXW11		GM17660		GOLPH3		GM4371		GM885
FCHSD2		GM17745		GORASP2		GM438		GM9159
FGD2		GM19276		GOT2		GM4532		GNA14
FGF1		GM19277		GP49A		GM4662		GNAI2
FGF14		GM19510		GPA33		GM4832		GNAS
FGF15		GM1968		GPAM		GM4850		GNG10
FGF3		GM19705		GPATCH2		GM4861		GNG12
FGF4		GM19990		GPATCH8		GM4971		GNG13
FGFR1		GM20098		GPC3		GM5089		GNG2
FGFR2		GM20139		GPC4		GM5095		GNPDA1
FGFR4		GM20187		GPC6		GM5105		GNS
FGR		GM20324		GPD2		GM5124		GOLGA4
FHDC1		GM2058		GPNMB		GM5148		GOLGA5
FHL3		GM221		GPR1		GM525		GOLM1
FHOD3		GM2559		GPR107		GM5424		GOLPH3
FIBP		GM2737		GPR116		GM5441		GORASP2
FILIP1		GM3133		GPR124		GM5444		GOT1
FKBP15		GM3143		GPR133		GM5485		GOT2
FKBP2		GM3268		GPR158		GM5607		GP49A
FKBP5		GM3581		GPR160		GM575		GPA33
FLCN		GM3716		GPR20		GM5820		GPATCH1
FLNB		GM3925		GPR26		GM5887		GPATCH2
FMNL1		GM4371		GPR37L1		GM5972		GPC3
FN1		GM4532		GPR39		GM606		GPC4
FNBP1		GM4662		GPR50		GM6772		GPC5
FNBP1L		GM4850		GPR84		GM6780		GPC6
FNDC3B		GM4861		GPR98		GM6792		GPD2
FNTB		GM4925		GPRC5A		GM6846		GPLD1
FOLR1		GM4975		GPSM2		GM6936		GPNMB
FOXB2		GM5083		GPT2		GM6938		GPR1
FOXD3		GM5089		GPX4		GM7325		GPR107
FOXD4		GM5095		GRAMD1B		GM7977		GPR133
FOXF1A		GM5105		GRAMD3		GM826		GPR158
FOXI3		GM5124		GRAP2		GM829		GPR26
FOXJ2		GM5441		GRB10		GM8439		GPR37L1
FOXK1		GM5485		GRB14		GM8615		GPR39
FOXM1		GM5506		GREB1L		GM8709		GPR45
FOXN1		GM5607		GRHL2		GM8801		GPR50
FOXN3		GM575		GRHL3		GM885		GPR55
FOXO3		GM5820		GRIA3		GM973		GPR83
FOXO6		GM5887		GRID1		GM98		GPR98
FOXP1		GM5972		GRIK3		GMEB2		GPRC5A
FOXP4		GM606		GRIN2B		GMPPA		GPRC5B
FOXRED1		GM6772		GRINL1A		GNA14		GPT2
FREM2		GM6792		GRIP1		GNAI2		GPX4
FRMD4A		GM6846		GRK5		GNAS		GRAMD1B
FRMD4B		GM6938		GRM3		GNE		GRAMD3
FRMD5		GM6981		GRM4		GNG10		GRAMD4
FRMD8		GM7325		GRM5		GNG13		GRAP2
FRMPD1		GM7977		GRP		GNG3		GRB10
FRS3		GM806		GRSF1		GNG4		GRB14
FRY		GM815		GSC		GNPDA1		GREB1L
FRYL		GM826		GSDMD		GNPNAT1		GRHL2
FSCN1		GM829		GSE1		GNRHR		GRID2
FSCN2		GM8439		GSK3B		GNS		GRIK2
FSTL4		GM8709		GSN		GOLGA4		GRIK3
FTMT		GM872		GSS		GOLM1		GRIK4
FTO		GM8787		GSTA2		GOT1		GRIN2B
FUBP1		GM8801		GSTA3		GOT2		GRINL1A
FUBP3		GM885		GSTA4		GPA33		GRIP1
FUCA1		GM9014		GSTT2		GPATCH1		GRM3
FUT2		GM949		GSX1		GPATCH8		GRM4
FUZ		GM973		GSX2		GPC3		GRM5
FXN		GM9766		GTDC1		GPC4		GRM6
FXYD2		GM98		GTF2A1		GPC5		GRP
FXYD4		GNA14		GTF2H2		GPC6		GRSF1
FXYD6		GNAI2		GTF2I		GPD2		GSC
FZD2		GNAS		GTPBP4		GPR1		GSDMD
FZD4		GNB1L		GTPBP8		GPR107		GSN
FZD5		GNG10		GULP1		GPR116		GSS
FZD7		GNG13		H2AFB1		GPR124		GSTA2
FZD9		GNPDA1		H2AFY		GPR158		GSTA3
G0S2		GNRHR		H2AFY2		GPR160		GSTCD
G3BP2		GNS		H2AFZ		GPR179		GSTT2
G6B		GOLGA4		H2-EB2		GPR19		GSX1
G6PC2		GOLGA7		H2-M5		GPR20		GSX2
G730013B05RIK		GOLM1		H2-Q10		GPR37L1		GTF2A1
GAB1		GOLPH3L		HABP2		GPR50		GTF2B
GABARAPL2		GORASP2		HAS2		GPR98		GTF2H2
GABBR2		GOT2		HAS3		GPRC5A		GTF2I
GABPA		GP49A		HAUS1		GPRC5B		GTF2IRD1
GABRP		GPA33		HAX1		GPRIN1		GTPBP4
GADD45B		GPC3		HDAC2		GPT2		GTPBP8
GADD45G		GPC5		HDAC4		GPX4		GUCY1A2
GALNT10		GPC6		HEATR7B2		GRAMD1B		GULP1
GALNT6		GPD2		HEBP2		GRAMD3		GYS2
GALNTL2		GPR1		HECTD1		GRAP2		H2AFB1
GALP		GPR107		HEG1		GRB14		H2AFY
GALT		GPR108		HELZ		GREB1L		H2AFY2
GAPDH		GPR116		HEPHL1		GRHL2		H2AFZ
GARNL3		GPR133		HERC1		GRHL3		H2-EB2
GARS		GPR157		HESX1		GRIFIN		H2-M5
GATA1		GPR158		HEXB		GRIK3		H2-Q10
GATAD2A		GPR160		HHAT		GRIK4		HAS2
GBAS		GPR19		HHIP		GRIN2C		HAS3
GCGR		GPR20		HHIPL1		GRINL1A		HAUS1
GCLC		GPR37L1		HIAT1		GRIP1		HCFC1
GCM2		GPR50		HILS1		GRM2		HDAC4
GCNT2		GPR98		HIP1		GRM4		HEATR2
GCNT3		GPRC5A		HIST1H1C		GRM8		HEATR7B1
GCNT4		GPRC5B		HIST1H2AN		GRP		HEATR7B2
GDAP1L1		GPSM1		HIST1H2BE		GRSF1		HEBP2
GDE1		GPT2		HIST1H3C		GSC		HECTD1
GDF15		GPX4		HIST1H4H		GSDMD		HEG1
GDPD5		GRAMD1B		HK2		GSE1		HELZ
GEMIN7		GRAMD3		HLF		GSTA2		HERC1
GFI1B		GRAP2		HMGB1-RS17		GSTA3		HEXB
GFM1		GRB10		HMGB3		GSTA4		HHAT
GFOD1		GRB14		HMGCR		GSX1		HHEX
GFPT2		GREB1L		HMGXB4		GSX2		HHIP
GGA1		GRHL2		HNRNPD		GTF2A1		HHIPL1
GGA3		GRIFIN		HNRNPR		GTF3C3		HIAT1
GGNBP1		GRIK2		HOMER3		GTF3C5		HINT3
GGNBP2		GRIK3		HOOK2		GTPBP4		HIST1H1B
GHDC		GRIK4		HOOK3		GTPBP8		HIST1H2AN
GINS3		GRINL1A		HORMAD2		GUCY1A2		HIST1H2BE
GIP		GRM4		HOXA1		GULP1		HIST1H2BJ
GIPC1		GRM7		HOXB1		GXYLT1		HIST1H2BM
GIPC2		GRP		HOXB13		H2AFB1		HIST1H3I
GIPC3		GRSF1		HOXD11		H2AFY		HIST1H4D
GIT1		GSC		HOXD12		H2AFY2		HIST1H4H
GJA1		GSDMD		HPD		H2AFZ		HIST1H4J
GJB1		GSE1		HPS3		H2-EB2		HIVEP2
GJB3		GSK3A		HRH2		H2-M5		HLF
GJB4		GSN		HRH4		H2-Q10		HMGB1-RS17
GJB5		GSS		HS3ST3B1		HAS3		HMGB3
GJC1		GSTA2		HS3ST5		HAUS1		HMGCR
GK5		GSTA4		HS6ST1		HCN4		HMGXB3
GLB1		GSTM7		HS6ST2		HDAC9		HMGXB4
GLI1		GSTT2		HSCB		HEBP2		HNRNPF
GLI2		GSX1		HSD17B11		HECTD1		HNRNPR
GLIPR2		GSX2		HSFY2		HECW1		HNRNPU
GLIS2		GTF2A1		HSP90AA1		HECW2		HOMER1
GLIS3		GTF2I		HSPA4		HELB		HOOK3
GLO1		GTF3C5		HSPB8		HELZ		HOXA1
GLOD5		GTL3		HSPE1		HERC2		HOXB1
GLP1R		GTPBP4		HSPG2		HERC4		HOXB13
GLRA1		GTPBP8		HTR1D		HES6		HOXB6
GLS2		GUCY1A2		HTR3B		HEXB		HOXB7
GLT1D1		GULP1		HUNK		HGSNAT		HOXC12
GLT28D2		H19		HUWE1		HHAT		HOXC13
GLT8D2		H2AFB1		HVCN1		HHEX		HPCAL1
GLTSCR1		H2AFY		HYAL1		HHIP		HPD
GM10069		H2AFY2		HYAL2		HHIPL1		HPGD
GM10151		H2AFZ		HYAL4		HHLA1		HPS3
GM10237		H2-EB2		ICA1		HIAT1		HRH2
GM10433		H2-M5		ICOSL		HIBCH		HRH4
GM10510		H2-Q10		ID1		HIC2		HS2ST1
GM10570		H3F3B		ID2		HINT3		HS3ST3B1
GM10789		HAL		ID3		HIP1		HS3ST4
GM10818		HAS2		ID4		HIPK1		HS6ST2
GM10863		HAS3		IDH2		HIPK2		HSD17B6
GM11110		HAUS1		IER2		HIST1H1C		HSPB8
GM11190		HBP1		IFFO1		HIST1H2AN		HSPG2
GM11346		HCN4		IFITM1		HIST1H2BE		HTR1D
GM11468		HDAC1		IFITM2		HIST1H2BM		HTR5A
GM11541		HDAC9		IFNAR1		HIST1H3C		HTR7
GM11545		HEATR7B2		IFNAR2		HIST1H4H		HUNK
GM11627		HEBP2		IFNG		HIST1H4J		HUWE1
GM11696		HECTD1		IFNGR2		HIST1H4K		HVCN1
GM11762		HECW1		IFRD2		HIVEP2		HYAL1
GM12034		HEG1		IFT52		HK2		HYAL2
GM12216		HELB		IGF1		HMGB1-RS17		HYAL4
GM12298		HERC2		IGF1R		HMGB2		ICA1
GM12504		HERC4		IGF2BP1		HMGB3		ICOSL
GM12505		HEXB		IGF2BP2		HMGCR		ID3
GM12522		HGSNAT		IGFBP2		HMGN5		ID4
GM12942		HHAT		IGFBP3		HMGXB4		IDO2
GM13003		HHIP		IGSF1		HNRNPF		IER2
GM13152		HHIPL1		IGSF3		HNRNPR		IFITM1
GM13547		HIAT1		IL17A		HNRNPU		IFITM2
GM13889		HIBCH		IL17D		HOMER3		IFNAR1
GM14024		HIC2		IL17F		HOOK3		IFNG
GM14164		HINT3		IL17RD		HOXA1		IFRD2
GM14204		HIP1		IL1RAPL1		HOXB1		IFT52
GM1527		HIPK2		IL20RA		HOXB13		IGF1R
GM15408		HIST1H1C		IL33		HOXB2		IGF2BP1
GM15441		HIST1H2AE		IL6ST		HPCA		IGF2BP2
GM16197		HIST1H2AN		ILDR1		HPCAL1		IGF2BP3
GM16287		HIST1H2BE		ILDR2		HPD		IGSF3
GM1631		HIST1H2BG		IMMP2L		HPGD		IL10RB
GM16336		HIST1H2BM		IMPA2		HPS3		IL17D
GM16516		HIST1H3C		IMPG1		HPS5		IL17RD
GM16517		HIST1H4H		INA		HRH2		IL1B
GM16576		HIST1H4J		INHA		HS3ST3B1		IL1R2
GM1679		HIVEP1		INHBB		HS6ST1		IL1RAPL1
GM16796		HIVEP2		INO80		HS6ST2		IL33
GM17745		HK2		INO80D		HSD17B11		IL6ST
GM19276		HLTF		INPP4B		HSF2		ILDR1
GM19434		HMGB1-RS17		INPP5A		HSP90AA1		IMMP2L
GM19461		HMGB2		INPP5F		HSPB8		INA
GM19510		HMGCR		IP6K3		HSPE1		INO80
GM19557		HMGN5		IPO11		HSPG2		INO80C
GM1968		HMGXB4		IQCJ-SCHIP1		HTR1D		INPP4B
GM19705		HNRNPD		IQGAP1		HTR3A		INPP5A
GM19990		HNRNPF		IRAK2		HTR3B		INPP5F
GM20098		HNRNPL		IRAK3		HTR5A		IP6K2
GM20139		HNRNPR		IREB2		HUS1		IP6K3
GM20187		HNRNPU		IRF2BP2		HVCN1		IPO11
GM2058		HOMER3		IRGQ		ICA1		IQCJ
GM3143		HOOK2		IRX5		ICOSL		IQCJ-SCHIP1
GM3581		HOOK3		IRX6		ID1		IQGAP1
GM3716		HOXB1		ISM1		ID2		IRAK3
GM3847		HOXB13		ITCH		ID3		IREB2
GM3925		HPD		ITGA1		ID4		IRF1
GM4039		HPGD		ITGA6		IDH2		IRGM1
GM4249		HPS3		ITGA9		IDO2		IRGQ
GM4349		HPS5		ITGAV		IER2		IRX5
GM4430		HRH2		ITGB2		IFITM1		ITGA1
GM5083		HS3ST3B1		ITGB3		IFITM2		ITGA6
GM525		HS3ST5		ITGB5		IFNGR2		ITGA9
GM5294		HS6ST1		ITIH4		IFT52		ITGAM
GM53		HS6ST2		ITPK1		IGDCC3		ITGAV
GM5424		HSD17B11		ITPR1		IGDCC4		ITGB3
GM5506		HSF2		ITPR2		IGF1		ITGB5
GM575		HSFY2		ITPR3		IGF1R		ITGB6
GM5785		HSP90AA1		ITSN1		IGF2BP1		ITIH2
GM5820		HSPB3		ITSN2		IGF2BP2		ITPK1
GM5887		HSPB8		JAG1		IGFBP2		ITPR1
GM6432		HSPE1		JAKMIP1		IGFBPL1		ITPR2
GM6780		HSPG2		JAKMIP2		IGSF1		ITSN1
GM6792		HSPH1		JAM2		IGSF21		ITSN2
GM694		HTR1D		JARID2		IGSF3		IVNS1ABP
GM7325		HTR5A		JAZF1		IL17A		JAG1
GM766		HUNK		JDP2		IL17D		JAK2
GM7710		HUS1		JMJD1C		IL17F		JAKMIP1
GM8142		HVCN1		JOSD2		IL17RD		JAM2
GM8148		ICA1		JUP		IL1RAPL1		JAM3
GM829		ICOSL		KALRN		IL33		JARID2
GM8439		ID2		KANK2		IL6ST		JAZF1
GM853		ID3		KANK3		IL7		JHDM1D
GM8615		ID4		KANK4		ILDR1		JMJD1C
GM885		IDH2		KAT2B		ILDR2		JUP
GM9014		IDO2		KATNAL2		ILF3		KANK2
GM9047		IDUA		KAZN		IMMP2L		KAT2B
GM9460		IER2		KBTBD8		INA		KATNAL2
GM9568		IFFO1		KCMF1		INHA		KAZN
GM973		IFITM1		KCNB1		INHBB		KCMF1
GM98		IFITM2		KCNC2		INMT		KCNA10
GM9961		IFNAR2		KCNG3		INO80		KCNA2
GM9997		IFNG		KCNH8		INO80D		KCNB1
GMCL1		IFNGR2		KCNIP1		INPP4B		KCNC2
GMFG		IFT52		KCNIP2		INPP5A		KCNG3
GMNN		IGF1		KCNJ1		INPP5F		KCNH2
GNA11		IGF1R		KCNJ16		INPPL1		KCNH8
GNA15		IGF2BP1		KCNJ2		INSC		KCNIP2
GNB2L1		IGF2BP2		KCNJ6		INSR		KCNJ1
GNB5		IGF2BP3		KCNJ8		INTS10		KCNJ2
GNE		IGFBP2		KCNJ9		INTS3		KCNJ6
GNG7		IGFBP3		KCNK5		IP6K1		KCNK5
GNPDA1		IGFBP7		KCNMA1		IP6K3		KCNMA1
GOLGA4		IGFBPL1		KCNQ3		IPO11		KCNQ1
GOLM1		IGSF1		KCNQ4		IPO5		KCNS2
GOT1		IGSF21		KCNS2		IQCA		KCNT2
GOT2		IGSF3		KCNT2		IQCJ-SCHIP1		KCNU1
GP1BA		IKZF4		KCNU1		IQGAP1		KCTD16
GPA33		IL10		KCTD15		IRAK3		KCTD3
GPCPD1		IL12RB1		KCTD16		IREB2		KCTD6
GPI1		IL17D		KCTD3		IRF2BP2		KDM1A
GPR1		IL17RD		KDM1A		IRGC1		KDM2B
GPR107		IL1RAPL1		KDM2B		IRGM1		KDM3A
GPR114		IL6ST		KDM3A		IRGQ		KDM3B
GPR12		IL7		KDM3B		IRX6		KDM4C
GPR123		ILDR1		KDM5B		ITCH		KDM5B
GPR124		IMMP2L		KDM6A		ITGA6		KHDRBS1
GPR133		IMPA2		KEG1		ITGA9		KIF11
GPR137B-PS		INA		KHDRBS1		ITGAE		KIF18A
GPR139		INCENP		KHSRP		ITGAM		KIF21A
GPR142		ING4		KIF11		ITGAV		KIF21B
GPR162		INHA		KIF13A		ITGB2		KIF26B
GPR37L1		INHBB		KIF13B		ITGB3		KIF3A
GPR68		INMT		KIF14		ITGB5		KIF5A
GPR77		INO80		KIF18A		ITPK1		KIF5B
GPRC5A		INO80D		KIF21A		ITPR1		KIFC1
GPRC5C		INPP4B		KIF26B		ITPR2		KIFC3
GPT2		INSC		KIF3A		ITSN1		KIS2
GPX3		INTS3		KIF5B		ITSN2		KIT
GPX4		IP6K1		KIFC1		IZUMO2		KITL
GPX7		IPO11		KIFC3		JAG1		KLF13
GRAMD1A		IQCJ-SCHIP1		KIRREL		JAK2		KLF15
GRAMD4		IQGAP1		KIS2		JAM2		KLF2
GRAP2		IRAK3		KISS1		JARID2		KLF4
GRB10		IREB2		KIT		JAZF1		KLF5
GREB1		IRF2BP2		KITL		JMJD1C		KLF6
GRHL2		IRGQ		KLF10		JUND		KLF8
GRHL3		ISM1		KLF13		JUP		KLF9
GRIFIN		ITCH		KLF2		KANK2		KLHDC7A
GRIK3		ITGA1		KLF5		KANK4		KLHDC8A
GRIK4		ITGA6		KLF6		KAT2B		KLHL14
GRIK5		ITGA9		KLF9		KATNAL2		KLHL2
GRINL1A		ITGB3		KLHDC7A		KAZN		KLHL21
GRIP2		ITGB5		KLHDC8A		KCMF1		KLHL24
GRM2		ITPK1		KLHL2		KCNB1		KLHL31
GRM4		ITPR1		KLHL31		KCNC2		KLHL5
GRN		ITPR3		KLRAQ1		KCND3		KLRAQ1
GRTP1		ITSN1		KNDC1		KCNG3		KNG1
GRWD1		ITSN2		KNG1		KCNG4		KRAS
GSDMD		IZUMO2		KPNB1		KCNH8		KREMEN1
GSE1		JAG1		KRAS		KCNJ1		KRTAP13-1
GSS		JAK2		KRT1		KCNJ2		KSR1
GSTA2		JAM2		KRT42		KCNJ4		KSR2
GSTP1		JARID2		KRT77		KCNJ9		L1TD1
GSTP2		JDP2		KRTAP13-1		KCNK16		L3MBTL3
GSX2		JMJD1C		KRTAP31-2		KCNK5		LACE1
GTF2H1		JOSD2		KRTAP9-5		KCNMA1		LACTB2
GTF2I		JUNB		KSR1		KCNQ1		LAG3
GTF2IRD1		JUP		KSR2		KCNQ1OT1		LAMA1
GTF3C5		KANK2		KTN1		KCNQ2		LAMA5
GTPBP4		KANK4		L1TD1		KCNS2		LAMC1
GTPBP5		KAT2B		L3MBTL3		KCNT2		LAMC2
GTSF1		KATNAL2		LACE1		KCTD15		LAP3
GUCY2G		KAZN		LAMA1		KCTD16		LAPTM4A
GYS1		KCMF1		LAMA3		KCTD18		LAPTM4B
H13		KCNB1		LAMA5		KCTD3		LARGE
H2AFB1		KCNC2		LAMB1		KCTD6		LARP1
H2AFY2		KCND2		LAMC1		KDELC2		LARP4B
H2-BL		KCNH1		LAP3		KDM2A		LARP7
H2-DMA		KCNH8		LAPTM4A		KDM2B		LASS4
H2-M5		KCNJ1		LARGE		KDM3A		LASS6
H2-Q10		KCNJ2		LARP1		KDM3B		LATS2
H6PD		KCNJ5		LARP4B		KDM4C		LAX1
HADH		KCNJ6		LARP7		KDM5B		LCOR
HAMP2		KCNJ9		LARS		KDM6B		LDHB
HAND1		KCNK5		LASS4		KDSR		LDLRAD3
HAS3		KCNMA1		LASS6		KHDRBS1		LEF1
HAUS1		KCNQ2		LATS2		KIDINS220		LEFTY1
HCFC2		KCNQ4		LAX1		KIF11		LEFTY2
HCK		KCNS2		LBH		KIF13A		LEKR1
HCN2		KCNT2		LCOR		KIF13B		LEMD1
HDAC4		KCNU1		LDB2		KIF21A		LEMD2
HDAC7		KCTD16		LDHB		KIF26B		LEMD3
HECTD1		KCTD3		LDHD		KIF3A		LETM1
HEG1		KDM2A		LDLRAD3		KIF5A		LETMD1
HERC4		KDM2B		LEF1		KIF5B		LGALS8
HES1		KDM3A		LEFTY1		KIFC1		LGR4
HES2		KDM3B		LEFTY2		KIFC3		LGR5
HES3		KDM4C		LEKR1		KIRREL		LHFP
HES5		KDM5B		LEMD2		KIRREL3		LHFPL2
HEXB		KDM6A		LEMD3		KIS2		LHFPL3
HEXIM2		KDSR		LETM1		KLF12		LHFPL5
HEY1		KEG1		LETMD1		KLF13		LHPP
HEY2		KHDRBS1		LGALS8		KLF2		LHX4
HGSNAT		KIF11		LGR4		KLF5		LIF
HHIPL1		KIF13A		LGR5		KLF6		LIFR
HIC2		KIF13B		LHCGR		KLF8		LIMA1
HIF1AN		KIF18A		LHFP		KLF9		LIMCH1
HINT1		KIF21A		LHFPL3		KLHDC7A		LIMK2
HIPK4		KIF26B		LHPP		KLHDC8A		LIN28B
HIST1H1C		KIF2C		LHX2		KLHL21		LIN54
HIST1H2BP		KIF3A		LIF		KLHL25		LINGO2
HIST1H2BQ		KIF5A		LIFR		KLHL29		LIX1
HIST1H3C		KIF5B		LIMA1		KLHL31		LMNB1
HIST1H4H		KIF9		LIMK2		KLHL5		LMO3
HIVEP3		KIFC3		LIN28A		KLHL8		LMO7
HK1		KIRREL		LIN28B		KLK15		LMOD3
HK2		KIRREL3		LIN54		KLRAQ1		LMX1B
HLF		KIS2		LIPC		KNDC1		LNX2
HMBS		KITL		LIX1		KNG1		LOC100504473
HMGA1		KLF12		LMNB1		KRAS		LOC433944
HMGA1-RS1		KLF13		LMO7		KRTAP13-1		LOC622167
HMGCL		KLF2		LMX1B		KSR1		LOC626082
HMGCR		KLF3		LNPEP		KSR2		LOC626410
HMGN1		KLF5		LOC100502627		KY		LOC668917
HNRNPA3		KLF6		LOC100504473		L1TD1		LONRF2
HNRNPR		KLF8		LOC433944		L3MBTL3		LOXL1
HNRNPU		KLF9		LOC622167		LACTB2		LOXL3
HOOK2		KLHDC7A		LOC626082		LAG3		LPAR1
HOPX		KLHDC8A		LOC626410		LAMA4		LPAR4
HOXB13		KLHL2		LONRF2		LAMA5		LPAR6
HOXB4		KLHL21		LOXL1		LAMC1		LPHN3
HOXC12		KLHL25		LPAR1		LAP3		LPIN1
HOXC13		KLHL31		LPAR6		LAPTM4A		LPP
HOXC4		KLHL8		LPHN3		LARGE		LRBA
HPCAL1		KLRAQ1		LPP		LARP1		LRFN2
HPD		KNG1		LRBA		LARP7		LRIG3
HPDL		KRAS		LRFN2		LARS		LRMP
HPSE2		KREMEN1		LRFN5		LASS6		LRP1B
HPX		KRT78		LRIG3		LATS2		LRPAP1
HRG		KRT8		LRMP		LAX1		LRPPRC
HRH2		KRTAP13-1		LRP1B		LCE1D		LRR1
HRH3		KRTAP31-2		LRP2		LCE1E		LRRC18
HS2ST1		KRTAP9-5		LRPAP1		LCOR		LRRC2
HS3ST3B1		KSR2		LRPPRC		LDB1		LRRC36
HS6ST1		KY		LRR1		LDB2		LRRC38
HS6ST2		L1TD1		LRRC2		LDHB		LRRC49
HSD17B11		LAG3		LRRC23		LDHD		LRRC4B
HSD17B14		LAMA1		LRRC33		LDLRAP1		LRRC6
HSD17B2		LAMA4		LRRC34		LEF1		LRRC69
HSP90AA1		LAMC1		LRRC36		LEFTY1		LRRC8C
HSPA1A		LAP3		LRRC38		LEFTY2		LRRC8D
HSPA1B		LAPTM4A		LRRC4B		LEKR1		LRRFIP1
HSPA8		LAPTM4B		LRRC52		LEMD1		LRRK1
HSPA9		LARGE		LRRC6		LEMD2		LRRN2
HSPB3		LARP1		LRRC69		LEO1		LRRTM4
HSPB7		LARP7		LRRC8C		LETM1		LRTM2
HSPB8		LASS3		LRRC8D		LFNG		LSAMP
HSPG2		LASS6		LRRFIP1		LGALS8		LUZP1
HTR1D		LATS2		LRRIQ4		LGR4		LY75
HTR3B		LAX1		LRRN2		LGR5		LY86
HTRA1		LBH		LRRTM3		LHPP		LYPD6B
HYAL1		LCE1D		LRRTM4		LIF		LYRM1
HYAL2		LCE1E		LRTM2		LIFR		LYSMD3
HYDIN		LCE3A		LSAMP		LIMA1		LYSMD4
ICAM1		LCK		LUZP1		LIMCH1		LYST
ID1		LCOR		LY75		LIMS1		LZTFL1
ID2		LDB2		LY96		LIN7C		LZTS1
ID3		LDHB		LYPD6B		LINGO2		MACF1
ID4		LDLRAD3		LYPLA1		LIPH		MACROD2
IDH2		LDLRAP1		LYSMD3		LIX1		MAD1L1
IDH3A		LEF1		LYST		LMNA		MAFB
IER2		LEFTY1		LZTFL1		LMNB1		MAGI1
IER5		LEFTY2		LZTS1		LMO2		MAGI2
IFFO1		LEKR1		MACF1		LMO7		MAK16
IFFO2		LEMD1		MACROD2		LMOD1		MAMDC2
IFITM1		LEMD2		MAD1L1		LMOD3		MAML1
IFITM2		LEO1		MAGI1		LMTK2		MAML2
IFITM3		LETM1		MAGI2		LMX1B		MAML3
IFNAR2		LETMD1		MAK16		LOC100502627		MAN1C1
IFT52		LFNG		MAMDC2		LOC100504473		MAN2A1
IGDCC3		LGALS8		MAML2		LOC433944		MANBA
IGF1		LGALS9		MAML3		LOC545261		MANBAL
IGF2BP1		LGR4		MAN1C1		LOC626082		MANEA
IGF2BP3		LGR5		MAN2B2		LOC626410		MAP4K3
IGFALS		LHPP		MANBA		LOC668917		MAP4K4
IGFBP2		LIF		MANBAL		LONRF2		MAP4K5
IGSF21		LIFR		MAP3K5		LOXL1		MAPK13
IGSF3		LIMA1		MAP3K7		LPAR6		MAPKAP1
IGSF8		LIN28B		MAP3K8		LPHN3		MAPKAPK5
IGSF9B		LIN54		MAP4K3		LPP		MAPRE2
IKZF3		LINGO2		MAP4K4		LRBA		MAPT
IL17RD		LIPC		MAPK10		LRCH1		2001-03-01
IL1B		LIPH		MAPK13		LRCH4		2007-03-01
IL1R2		LIX1		MAPKAP1		LRCH4-SAP25		MARVELD1
IL22		LMNB1		MAPKAPK5		LRFN2		MAS1
IL28B		LMO2		MAPRE2		LRFN5		MAST4
IL3RA		LMO7		2001-03-01		LRMP		MAX
IL5		LMTK2		2004-03-01		LRP1B		MBD1
IL6RA		LMX1B		2007-03-01		LRP2		MBD2
IL6ST		LOC100502627		MARCKSL1		LRPAP1		MBIP
ILDR1		LOC100504473		MARK3		LRPPRC		MBOAT2
ILVBL		LOC433944		MARVELD1		LRRC2		MBTPS2
IMMP2L		LOC545261		MAS1		LRRC38		MCART6
IMPA2		LOC626082		MASP2		LRRC52		MCC
INA		LONRF1		MAST1		LRRC6		MCF2
INHBB		LOXL1		MAST4		LRRC8C		MCF2L
INO80		LPAR6		MAX		LRRK2		MCL1
INPP5A		LPHN3		MBD2		LRRN2		MCM3
INPP5D		LPP		MBIP		LRRTM3		MCPT-PS1
INTS3		LRBA		MBL2		LRTM2		MCRS1
IPO5		LRCH1		MBOAT2		LSAMP		MCTP2
IPO7		LRFN5		MBP		LTBP4		MDGA1
IPPK		LRP1B		MBTPS2		LUZP1		MDGA2
IQCE		LRP2		MCART6		LY6E		MDH2
IQCJ-SCHIP1		LRPAP1		MCF2		LYSMD3		MDM4
IQCK		LRPPRC		MCL1		LYSMD4		ME3
IQGAP1		LRRC2		MCM3		LZTFL1		MECOM
IQGAP2		LRRC34		MCPH1		LZTS1		MED13L
IRAK2		LRRC36		MCTP2		MACF1		MED26
IREB2		LRRC38		MDFI		MACROD1		MED27
IRF1		LRRC52		MDGA1		MACROD2		MEG3
IRF2BP2		LRRC8C		MDGA2		MAD1L1		MEGF9
ISCA1		LRRFIP1		MDH2		MAFB		MEIS1
ISG20		LRRIQ4		MDM2		MAGI1		MEIS2
ISLR2		LRRN2		MDM4		MAGI2		MESDC1
ISOC2A		LRRTM3		ME3		MAK16		MESDC2
ITCH		LRRTM4		MED26		MALT1		MESP1
ITGA3		LRTM2		MED27		MAMDC2		MESP2
ITGA5		LSAMP		MEG3		MAML2		METTL11A
ITGA6		LUZP1		MEGF11		MAML3		MEX3B
ITGA9		LY6C1		MEGF9		MAN1C1		MFGE8
ITGAE		LY6C2		MEIS1		MANBA		MFI2
ITGB1BP2		LY6E		MEIS2		MAP4K3		MFSD7C
ITGB2		LY75		MESDC1		MAP4K4		MGAT3
ITGB7		LYPD3		MESDC2		MAPK10		MGEA5
ITPK1		LYPLA1		METTL11A		MAPK13		MICAL1
ITPKA		LYRM1		MFGE8		MAPK4		MICAL3
ITPKB		LYRM5		MFI2		MAPKAP1		MIF
ITPR1		LYSMD3		MFSD6		MAPT		MILL2
ITPR3		LZTS1		MFSD7C		2003-03-01		MIPEP
ITPRIPL2		MACF1		MGA		2004-03-01		MIR101B
ITSN1		MACROD2		MGAT4A		2007-03-01		MIR106A
ITSN2		MAD1L1		MGEA5		MARVELD1		MIR1196
IZUMO2		MAEA		MGMT		MASP1		MIR128-2
JAGN1		MAFA		MICAL1		MASP2		MIR130A
JAKMIP3		MAFB		MIF		MAST4		MIR135B
JAM2		MAGI1		MIPEP		MAT2B		MIR146B
JARID2		MAGI2		MIR101B		MATN2		MIR181C
JDP2		MAK16		MIR106A		MATN3		MIR181D
JOSD2		MALT1		MIR1196		MAX		MIR182
JUN		MAMDC2		MIR128-2		MBIP		MIR1843B
JUNB		MAML2		MIR129-1		MBTPS1		MIR187
JUND		MAN1C1		MIR130A		MBTPS2		MIR1898
JUP		MANBA		MIR138-1		MCART6		MIR18B
KALRN		MANBAL		MIR148B		MCC		MIR1929
KANK1		MAP3K9		MIR182		MCF2		MIR1930
KANK2		MAP4K3		MIR187		MCF2L		MIR1932
KANK3		MAP4K4		MIR1898		MCL1		MIR193B
KANK4		MAPK13		MIR18B		MCM3		MIR202
KAT2B		MAPK4		MIR1929		MCMBP		MIR205
KATNAL2		MAPK6		MIR1932		MCPH1		MIR23A
KAZN		MAPKAP1		MIR1965		MCRS1		MIR290
KBTBD4		MAPKAPK5		MIR202		MCTP2		MIR291A
KCMF1		MAPT		MIR205		MDFI		MIR292
KCNAB2		2001-03-01		MIR290		MDGA2		MIR296
KCNC2		2007-03-01		MIR291A		MDH2		MIR297-1
KCNG3		MARVELD1		MIR292		MDM1		MIR3089
KCNH1		MASP1		MIR296		MDM4		MIR3473
KCNH3		MAST1		MIR302B		ME3		MIR421
KCNJ4		MAST4		MIR302C		MED18		MIR466I
KCNK1		MAX		MIR3078		MED26		MIR5132
KCNK3		MBD1		MIR3089		MED27		MIR5135
KCNK5		MBIP		MIR30C-1		MEF2D		MIR674
KCNMA1		MBNL2		MIR3473		MEG3		MIR680-2
KCNMB2		MBTPS2		MIR365-2		MEGF11		MIR684-2
KCNN1		MCART6		MIR466I		MEIG1		MIR692-1
KCNQ1		MCC		MIR5135		MEIS1		MIR719
KCNQ1OT1		MCF2		MIR684-1		MEIS2		MIR759
KCNS2		MCF2L		MIR692-1		MELK		MIR9-2
KCNS3		MCL1		MIR719		MESDC1		MITF
KCP		MCM3		MIR7-2		MESDC2		MKL2
KCTD1		MCMBP		MIR9-2		MESP2		MKNK1
KCTD15		MCPH1		MITF		METTL11A		MKRN1
KCTD16		MCPT-PS1		MKL1		MEX3A		MKRN3
KCTD2		MCTP2		MKL2		MEX3B		MLH3
KDELR2		MDFI		MKNK1		MFAP3		MLLT6
KDELR3		MDGA1		MKRN1		MFAP5		MLXIP
KDM3B		MDGA2		MLLT6		MFGE8		MMADHC
KEAP1		MDH2		MLXIP		MFI2		MMD
KHDRBS3		MDM1		MLXIPL		MGA		MMP15
KIF11		MDM4		MMADHC		MGAT3		MMP20
KIF13A		ME3		MMGT2		MGAT4C		MMP7
KIF19A		MED1		MMP20		MGAT5B		MMS22L
KIF5A		MED26		MOAP1		MGMT		MOAP1
KIF6		MED27		MOB1B		MICAL1		MOB1B
KIFC1		MEG3		MOB3B		MID1		MOB3B
KIFC3		MEGF11		MOB4		MIF		MOBP
KIN		MEIG1		MOBP		MINPP1		MOGAT1
KIT		MEIS2		MOG		MIR106A		MOGAT2
KITL		MESDC1		MORC1		MIR1196		MON1B
KLB		MESDC2		MOV10		MIR128-2		MORC1
KLF12		METTL11A		MPP6		MIR130A		MORC3
KLF13		MEX3B		MPPE1		MIR181C		MOV10
KLF15		MFGE8		MPPED2		MIR181D		MPDZ
KLF2		MFI2		MRAS		MIR182		MPP6
KLF5		MGA		MREG		MIR187		MPPED2
KLF8		MGAT5B		MRFAP1		MIR1894		MREG
KLF9		MIB2		MRPL37		MIR1898		MRFAP1
KLHDC4		MICAL1		MRPL39		MIR18B		MRGPRE
KLHDC8A		MICAL3		MRPL42		MIR1929		MRGPRG
KLHL2		MIF		MRPS18A		MIR1932		MRGPRH
KLHL24		MINPP1		MRPS23		MIR1945		MRPL39
KLHL3		MIR101C		MRPS27		MIR1965		MRPL42
KLHL7		MIR106A		MRPS31		MIR202		MRPS18A
KLK1		MIR128-2		MRPS5		MIR205		MRPS23
KLK13		MIR130A		MS4A10		MIR23A		MRPS30
KLK15		MIR182		MSH2		MIR290		MRPS31
KLK4		MIR187		MSH6		MIR291A		MS4A10
KLRG2		MIR1894		MSI2		MIR292		MSH2
KNDC1		MIR1898		MSL1		MIR296		MSH6
KNG1		MIR18B		MSL2		MIR302B		MSI2
KPNB1		MIR1929		MSMB		MIR3078		MSL1
KRAS		MIR1932		MSRA		MIR3089		MSLN
KRT222		MIR1945		MSRB2		MIR3473		MSRA
KRTCAP2		MIR1965		MSX2		MIR3475		MSRB2
KSR1		MIR202		MTA3		MIR34B		MSX2
KSR2		MIR205		MTAP1B		MIR34C		MTA3
KY		MIR290		MTAP2		MIR365-2		MTAP1B
LACE1		MIR296		MTAP7		MIR466I		MTAP2
LACTB		MIR302B		MTF2		MIR5106		MTAP7
LACTB2		MIR3089		MTHFD1		MIR688		MTAP7D1
LAG3		MIR30C-1		MTHFD1L		MIR692-1		MTF2
LAMA5		MIR3473		MTM1		MIR702		MTHFD1L
LAMB1		MIR3475		MTMR12		MIR715		MTIF3
LAMB2		MIR365-2		MTMR3		MIR719		MTMR1
LAMB3		MIR466I		MTMR9		MIR7-2		MTMR12
LAMC3		MIR684-2		MTPAP		MIRLET7D		MTMR3
LANCL1		MIR692-1		MTSS1		MITF		MTMR9
LAO1		MIR719		MTUS1		MKNK1		MTNR1B
LAPTM4A		MIR7-2		MUC13		MKRN1		MTSS1
LARGE		MIR92B		MUL1		MKRN3		MTSS1L
LARP1		MIRLET7D		MYB		MLF1IP		MTUS1
LARS		MITF		MYBL1		MLLT6		MTUS2
LASP1		MKRN1		MYBL2		MLXIP		MUL1
LASS6		MLF1IP		MYC		MMADHC		MXI1
LAX1		MLF2		MYCN		MMEL1		MYB
LBH		MLLT6		MYH10		MMP20		MYBL2
LBR		MMACHC		MYH13		MMP7		MYC
LBX1		MMADHC		MYH9		MMRN1		MYCN
LDB1		MME		MYL1		MOAP1		MYH10
LDHA		MMEL1		MYL4		MOB1B		MYH13
LDHB		MMP20		MYLIP		MOB3C		MYH7B
LDHD		MMRN1		MYO10		MOB4		MYL1
LDLRAD3		MOAP1		MYO18A		MOCOS		MYO10
LDLRAP1		MOB1B		MYO1D		MON1B		MYO18A
LDOC1L		MOB4		MYO1E		MORC1		MYO1E
LEFTY1		MOBP		MYO1F		MORC3		MYO1F
LEFTY2		MOCOS		MYO1H		MOV10		MYO3A
LEKR1		MON1B		MYO3A		MPDZ		MYO3B
LEMD1		MON2		MYO3B		MPP6		MYO5A
LEMD2		MORC1		MYO5A		MPPED2		MYOM1
LEMD3		MORC3		MYOF		MREG		MYST2
LEO1		MOV10		MYOZ3		MRFAP1		MYST3
LETM1		MPDZ		MYSM1		MRPL39		MYST4
LETMD1		MPND		MYST2		MRPL4		NAA30
LFNG		MPPE1		MYST3		MRPL42		NAA40
LGALS2		MPPED2		MYST4		MRPS31		NAB1
LGALS9		MPZL1		MZF1		MRPS5		NACC2
LHFPL5		MREG		N4BP1		MS4A10		NAF1
LHPP		MRPL11		NAA30		MSH6		NAIP1
LHX2		MRPL15		NAA35		MSI1		NANOG
LHX4		MRPL39		NAA40		MSI2		NANOS3
LIF		MRPL4		NAAA		MSL1		NAPB
LIFR		MRPL42		NACC1		MSLN		NAPEPLD
LIMA1		MRPS18A		NACC2		MSRA		NAPG
LIMK2		MRPS28		NAIP1		MSRB2		NAPRT1
LIN54		MRPS31		NANOG		MSX1		NARFL
LIPC		MRPS5		NANOGPD		MSX2		NAT8
LIPG		MS4A10		NAPB		MSX3		NAV2
LIX1		MSH6		NAPRT1		MTA1		NBEA
LLGL2		MSI1		NAV1		MTA3		NCALD
LMAN2		MSI2		NAV2		MTAP1B		NCAM1
LMBR1		MSL2		NBR1		MTAP7		NCAM2
LMBR1L		MSRA		NCALD		MTAP7D1		NCEH1
LMNA		MSRB2		NCAM1		MTDH		NCF2
LMO2		MSX2		NCAM2		MTF2		NCKAP5
LMO7		MSX3		NCCRP1		MTFR1		NCL
LMTK2		MTA1		NCEH1		MTMR12		NCOA3
LMX1B		MTA3		NCF2		MTMR3		NCOA7
LNX1		MTAP1B		NCKAP5		MTPAP		NCOR1
LOC100504473		MTAP7		NCL		MTRF1L		NDFIP1
LOC433944		MTAP7D1		NCOA1		MTSS1		NDUFA9
LOC545261		MTF1		NCOA3		MTUS1		NDUFB5
LONRF1		MTF2		NCOA5		MTUS2		NDUFS4
LOXHD1		MTHFD1L		NCOA7		MUL1		NDUFS6
LOXL1		MTIF3		NCOR1		MXD4		NEDD4L
LPGAT1		MTMR10		NDFIP1		MXI1		NEDD9
LPHN1		MTMR12		NDUFA8		MYB		NESPAS
LPP		MTMR3		NDUFA9		MYBL1		NETO1
LRFN1		MTO1		NDUFB5		MYBL2		NEUROG1
LRFN2		MTPAP		NDUFS1		MYBPC1		NF1
LRIG1		MTSS1		NDUFS4		MYC		NFAT5
LRIG3		MTUS2		NEAT1		MYCL1		NFATC2IP
LRMP		MUL1		NEBL		MYCN		NFIB
LRP1		MUP6		NEDD4L		MYCT1		NFKBIA
LRP1B		MYB		NEDD9		MYD88		NFYB
LRPPRC		MYBL1		NES		MYEF2		NHEJ1
LRRC2		MYBL2		NESPAS		MYF5		NHS
LRRC20		MYC		NEUROG1		MYF6		NHSL1
LRRC24		MYCL1		NF1		MYH13		NID2
LRRC30		MYCN		NF2		MYH14		NIN
LRRC34		MYD88		NFAT5		MYH9		NINJ2
LRRC38		MYEF2		NFATC4		MYL4		NKAIN2
LRRC48		MYH14		NFE2L1		MYLIP		NKX1-2
LRRC8B		MYH9		NFIB		MYO10		NKX2-2AS
LRRC8C		MYL1		NFIL3		MYO18A		NKX3-2
LRRC9		MYL4		NFKB1		MYO18B		NKX6-1
LRRIQ4		MYLIP		NFKBIA		MYO1B		NKX6-2
LRRN2		MYO10		NFYC		MYO1D		NLRP3
LRTM2		MYO16		NGDN		MYO1E		NLRP6
LSG1		MYO18A		NGFR		MYO3B		NME4
LSM4		MYO1B		NHEJ1		MYO5B		NME5
LTBP3		MYO1D		NHLH2		MYPN		NMNAT2
LTBP4		MYO1E		NHS		MYSM1		NOD1
LUZP1		MYO1F		NHSL1		MYST2		NODAL
LY6C1		MYO3B		NID2		MYST3		NOL6
LY6C2		MYO5A		NINJ1		MYST4		NOS1AP
LY6G6D		MYO5C		NKAIN2		N28178		NOS2
LY6G6E		MYOF		NKX6-1		N4BP1		NOTCH2
LYPLA1		MYPN		NKX6-3		N4BP2		NOTUM
LYRM5		MYSM1		NLRP3		NAA30		NOV
LYVE1		MYST2		NLRP4F		NAA40		NPAS3
LYZL4		MYST3		NMD3		NAB1		NPEPPS
MAB21L3		MYST4		NME5		NACC1		NPFFR1
MACF1		MZT1		NMNAT2		NACC2		NPHS1
MACROD1		N4BP1		NMNAT3		NAF1		NPHS1AS
MACROD2		N4BP2L2		NODAL		NALCN		NPL
MAD1L1		NAA30		NOS1AP		NAMPT		NPM1
MAEA		NAA40		NOTCH1		NANOG		NPM3-PS1
MAFA		NAB1		NOTCH2		NANOGPD		NPSR1
MAFB		NACC1		NOTUM		NANOS3		NR0B1
MAFF		NACC2		NPAS3		NAPEPLD		NR1D1
MAG		NALCN		NPEPPS		NAPRT1		NR1H4
MAGI1		NAMPT		NPFFR1		NARFL		NR1I2
MAGI2		NANOG		NPHS1		NAV1		NR5A2
MAGI3		NANOGPD		NPHS1AS		NAV2		NR6A1
MAL		NAP1L1		NPL		NBR1		NRCAM
MALAT1		NAPRT1		NPM3-PS1		NCAM1		NRD1
MALL		NAT8		NPSR1		NCAM2		NRF1
MAN2B2		NAV1		NR0B1		NCAPD3		NRG4
MANBA		NAV2		NR1D1		NCKAP5		NRIP1
MANSC1		NBR1		NR1H5		NCOA1		NRP2
MAP2K1		NCAM1		NR4A1		NCOA3		NRSN1
MAP2K2		NCAM2		NR5A1		NCOA7		NRXN1
MAP2K3		NCF2		NR5A2		NCOR1		NRXN3
MAP3K5		NCKAP5		NR6A1		NCOR2		NSF
MAP3K6		NCKIPSD		NRCAM		NDFIP1		NSG2
MAP4K4		NCL		NRD1		NDUFA10		NSL1
MAPK13		NCOA1		NRF1		NDUFA4L2		NSMAF
MAPK4		NCOA3		NRG4		NDUFA9		NSMCE2
MAPKAP1		NCOA7		NRIP1		NDUFB5		NT5E
MAPKAPK3		NCOR1		NRP2		NDUFS1		NTM
MAPT		NCOR2		NRSN1		NDUFS4		NTN1
2010-03-01		NDFIP1		NRXN1		NDUFV3		NUCB2
2007-03-01		NDUFA10		NRXN3		NEAT1		NUCKS1
MARK2		NDUFA8		NSD1		NEDD4L		NUDCD3
MARK4		NDUFA9		NSF		NEK6		NUDT3
MARS		NDUFB5		NSL1		NELL1		NUDT4
MASP1		NDUFS1		NSMAF		NES		NUDT7
MASP2		NDUFS4		NSMCE2		NESPAS		NUFIP2
MAST4		NEAT1		NSUN7		NEUROD4		NUP107
MATN4		NEDD4L		NT5C2		NEUROG1		NUP160
MAVS		NES		NT5DC3		NF1		NUP205
MAX		NESPAS		NT5E		NF2		NUP98
MB		NEUROD4		NTM		NFAT5		NXN
MBD6		NEUROG1		NTN1		NFATC2		NXPH3
MBIP		NF1		NTPCR		NFE2L1		OAF
MBNL2		NF2		NTRK2		NFIB		OAS1B
MBOAT2		NFAT5		NUAK1		NFIL3		OAS1F
MBTPS1		NFE2L2		NUCKS1		NFKBIA		OCA2
MC3R		NFIB		NUDCD2		NFYB		ODZ1
MCART1		NFIL3		NUDCD3		NGDN		ODZ2
MCART6		NFKBIA		NUDT3		NGFR		ODZ3
MCC		NFYB		NUDT4		NHEDC2		ODZ4
MCF2L		NFYC		NUDT7		NHEJ1		OFCC1
MCHR1		NGDN		NUFIP2		NHLRC3		OGT
[truncated: 1,648 more rows]
